# Supplementary material for: ﻿A split decision: molecular and biogeographical evidence support species-level status of Anguispira kochi and Anguispira occidentalis (Stylommatophora, Discidae)
Source: Zookeys. 2025 Dec 2;1261:241–60. doi: 10.3897/zookeys.1261.171098 (PMC12690380; doi:10.3897/zookeys.1261.171098)
Supplement: Supplementary material 1 — Sequences used for the COI-only phylogenetic analysis, with information on their GenBank accession numbers, the locality where the specimens were collected, and the source of the data [file zookeys-1261-241_article-171098__-s001.xlsx]

## Sheet: Sheet1
GenBank nr.	Country	Province/State	Precise locality	Lat.	Long.	Reference
MG421370	Canada	Ontario	Pelee Island, Fish Point PNR	41.7335	-82.6735	J.R. Deeward (unpublished)
MG421372	Canada	Ontario	Essex County, Point Pelee	41.9635	-82.5179	J.R. Deeward (unpublished)
MG421406	Canada	Ontario	Pelee Island, Fish Point PNR	41.7335	-82.6735	J.R. Deeward (unpublished)
MG421676	Canada	Ontario	Essex County, Point Pelee National Park, Middle Island	41.6826	-82.6831	J.R. Deeward (unpublished)
MG422198	Canada	Ontario	Essex County, Point Pelee National Park, Middle Island	41.6826	-82.6831	J.R. Deeward (unpublished)
MG422626	Canada	Ontario	Pelee Island, Fish Point PNR	41.7335	-82.6735	J.R. Deeward (unpublished)
MG422738	Canada	Ontario	Pelee Island, Richard and Beryl Ivey Nature Reserve	41.7776	-82.6576	J.R. Deeward (unpublished)
MG422740	Canada	Ontario	Essex County, Devonwood Conservation Area	42.2644	-82.98	J.R. Deeward (unpublished)
MG422745	Canada	British Columbia	Grohman Narrows Provincial Park	49.496	-117.348	J.R. Deeward (unpublished)
MG422865	Canada	Ontario	Pelee Island, Fish Point PNR	41.7335	-82.6735	J.R. Deeward (unpublished)
MG423460	Canada	Ontario	Essex County, Point Pelee	41.9635	-82.5179	J.R. Deeward (unpublished)
MN792586	Canada	British Columbia	Bear Creek	49.9797	-119.401	Salvador et al. (2020)
MN792587	USA	Illinois	Brown	39.969	-90.7876	Salvador et al. (2020)
MW532837	USA	Oregon	680 Road	45.3327	-118.321	Rankin et al. (2021)
MW532838	USA	Idaho	Beauty Creek	47.5838	-116.658	Clutts (2008); Rankin et al. (2021)
MW532839	USA	Idaho	Beauty Creek	47.5838	-116.658	Clutts (2008); Rankin et al. (2021)
MW532840	USA	Idaho	Beauty Creek	47.5838	-116.658	Clutts (2008); Rankin et al. (2021)
MW532841	USA	Idaho	Beauty Creek	47.5838	-116.658	Clutts (2008); Rankin et al. (2021)
MW532842	USA	Idaho	Beauty Creek	47.5838	-116.658	Clutts (2008); Rankin et al. (2021)
MW532843	USA	Montana		47.0011	-114.461	Rankin et al. (2021)
MW532844	USA	Montana		47.0011	-114.461	Rankin et al. (2021)
MW532845	USA	Idaho		45.5186	-116.369	Rankin et al. (2021)
MW532846	USA	Idaho		45.4817	-116.36	Rankin et al. (2021)
MW532847	USA	Oregon		45.4281	-118.121	Rankin et al. (2021)
MW532848	USA	Oregon		45.4281	-118.121	Rankin et al. (2021)
MW532849	USA	Oregon		45.4281	-118.121	Rankin et al. (2021)
MW532850	USA	Oregon		45.4494	-118.126	Rankin et al. (2021)
MW532851	USA	Oregon		45.4494	-118.126	Rankin et al. (2021)
MW532852	USA	Oregon		45.4494	-118.126	Rankin et al. (2021)
MW532853	USA	Idaho		45.5406	-116.254	Rankin et al. (2021)
MW532854	USA	Idaho		45.5431	-116.247	Rankin et al. (2021)
MW532855	USA	Idaho		48.9239	-116.503	Rankin et al. (2021)
MW532856	USA	Idaho		47.6228	-116.287	Rankin et al. (2021)
MW532857	USA	Idaho		47.7914	-116.198	Rankin et al. (2021)
MW532858	USA	Idaho		48.9107	-116.257	Rankin et al. (2021)
MW532859	USA	Idaho		48.8634	-116.165	Rankin et al. (2021)
MW532860	USA	Idaho		47.5337	-116.032	Rankin et al. (2021)
MW532861	USA	Idaho		48.0782	-116.109	Rankin et al. (2021)
MW532862	USA	Idaho		48.328	-116.062	Rankin et al. (2021)
MW532863	USA	Idaho		47.8657	-116.023	Rankin et al. (2021)
MW532864	USA	Montana		48.1766	-115.987	Rankin et al. (2021)
MW532865	USA	Montana		48.3285	-116.026	Rankin et al. (2021)
MW532866	USA	Montana		48.3691	-115.999	Rankin et al. (2021)
MW532867	USA	Idaho		47.4178	-115.901	Rankin et al. (2021)
MW532868	USA	Montana		48.2717	-115.957	Rankin et al. (2021)
MW532869	USA	Idaho		47.0654	-115.848	Rankin et al. (2021)
MW532870	USA	Montana		48.5324	-115.914	Rankin et al. (2021)
MW532871	USA	Montana		48.6238	-115.915	Rankin et al. (2021)
MW532872	USA	Montana		48.7367	-115.884	Rankin et al. (2021)
MW532873	USA	Idaho		47.5286	-115.775	Rankin et al. (2021)
MW532874	USA	Idaho		47.6732	-115.798	Rankin et al. (2021)
MW532875	USA	Idaho		47.1595	-115.391	Rankin et al. (2021)
MW532876	USA	Idaho		48.8258	-116.475	Rankin et al. (2021)
MW532877	USA	Idaho		47.1511	-115.271	Rankin et al. (2021)
MW532878	USA	Washington		47.8601	-116.999	Rankin et al. (2021)
MW532879	USA	Idaho		48.1883	-116.696	Rankin et al. (2021)
MW532880	USA	Washington		47.9301	-117.026	Rankin et al. (2021)
MW532881	USA	Idaho		46.0086	-115.589	Rankin et al. (2021)
MW532882	USA	Idaho		47.8255	-116.954	Rankin et al. (2021)
MW532883	USA	Idaho		48.0326	-116.917	Rankin et al. (2021)
MW532884	USA	Idaho		47.535	-116.726	Rankin et al. (2021)
MW532885	USA	Idaho		47.9467	-116.718	Rankin et al. (2021)
MW532886	USA	Idaho		47.7005	-116.621	Rankin et al. (2021)
MW532887	USA	Idaho		47.8603	-116.59	Rankin et al. (2021)
MW532888	USA	Idaho		47.3625	-116.533	Rankin et al. (2021)
MW532889	USA	Idaho		47.6322	-116.507	Rankin et al. (2021)
MW532890	USA	Idaho		47.6011	-116.482	Rankin et al. (2021)
MW532891	USA	Idaho	Devoto Memorial National Forest	46.632	-114.808	Rankin et al. (2021)
MW532892	USA	Idaho	Devoto Memorial National Forest	46.632	-114.808	Rankin et al. (2021)
MW532893	USA	Idaho		46.8885	-116.149	Rankin et al. (2021)
MW532894	USA	Idaho		46.8885	-116.149	Rankin et al. (2021)
MW532895	USA	Idaho		47.8996	-116.329	Rankin et al. (2021)
MW532896	USA	Idaho		47.9435	-116.198	Rankin et al. (2021)
MW532897	USA	Idaho		48.7977	-116.186	Rankin et al. (2021)
MW532898	USA	Idaho		47.1325	-116.078	Rankin et al. (2021)
MW532899	USA	Idaho		47.6752	-116.003	Rankin et al. (2021)
MW532900	USA	Idaho		47.7422	-115.806	Rankin et al. (2021)
MW532901	USA	Idaho		47.5874	-116.533	Rankin et al. (2021)
MW532902	USA	Idaho		46.9931	-116.277	Rankin et al. (2021)
MW532903	USA	Montana	Flathead Lake	47.8756	-114.034	Rankin et al. (2021)
MW532904	USA	Montana	Flathead Lake	47.8756	-114.034	Rankin et al. (2021)
MW532905	USA	Montana	Flathead Lake	47.4203	-114.001	Rankin et al. (2021)
MW532906	USA	Montana	Flathead Lake	47.4203	-114.001	Rankin et al. (2021)
MW532907	USA	Montana	Flathead Lake	47.4203	-114.001	Rankin et al. (2021)
MW532908	USA	Montana	Flathead Lake	47.4238	-113.977	Rankin et al. (2021)
MW532909	USA	Montana	Flathead Lake	47.4238	-113.977	Rankin et al. (2021)
MW532910	USA	Montana	Granite County-Nimrod Resort W of Drummond	46.7024	-113.462	Rankin et al. (2021)
MW532911	USA	Montana	Lincoln County, Camp Co. Rd.	48.247	-115.835	Clutts (2008); Rankin et al. (2021)
MW532912	USA	Montana	Lincoln County, Camp Co. Rd.	48.247	-115.835	Clutts (2008); Rankin et al. (2021)
MW532913	USA	Montana	Lake County-Mission Mountains, McDonald Lake	47.4264	-113.992	Rankin et al. (2021)
MW532914	USA	Idaho	Seven Devil Mountains, Seven Devils Road	45.3875	-116.426	Rankin et al. (2021)
MW532915	USA	Idaho	Seven Devil Mountains, Seven Devils Road	45.395	-116.414	Rankin et al. (2021)
MW532916	USA	Idaho	Seven Devil Mountains, Seven Devils Road	45.395	-116.414	Rankin et al. (2021)
MW532917	USA	Oregon	Umatilla County-Pine Creek, N of Weston	45.7938	-118.194	Rankin et al. (2021)
MW532918	USA	Idaho		46.0997	-115.674	Rankin et al. (2021)
MW532919	USA	Idaho		46.1118	-115.707	Rankin et al. (2021)
MW532920	USA	Idaho		46.0764	-115.581	Rankin et al. (2021)
MW532921	USA	Idaho		46.1189	-115.643	Rankin et al. (2021)
MW532922	USA	Idaho		45.9506	-115.578	Rankin et al. (2021)
MW532923	USA	Idaho		46.102	-115.726	Rankin et al. (2021)
MW532924	USA	Idaho		46.0115	-115.628	Rankin et al. (2021)
MW532925	USA	Idaho		46.1538	-115.672	Rankin et al. (2021)
MW532926	USA	Idaho		46.0282	-115.661	Rankin et al. (2021)
MW532927	USA	Idaho		46.0669	-115.704	Rankin et al. (2021)
MW532928	USA	Idaho		46.079	-115.517	Rankin et al. (2021)
MW532929	USA	Idaho		46.1432	-115.6	Rankin et al. (2021)
MW532930	USA	Idaho	McCall	44.9374	-116.074	Rankin et al. (2021)
MW532931	USA	Idaho	McCall	44.9374	-116.074	Rankin et al. (2021)
MW532932	USA	Montana	Lincoln County-Camp Creek, N of Pleasant Point	48.3198	-115.827	Rankin et al. (2021)
MW532933	USA	Montana	Sanders County-Upper Beaver Creek, NNE of Pixie Peak	47.6738	-115.673	Rankin et al. (2021)
MW532934	USA	Montana	Sanders County-Lower Beaver Creek, NNE of Haines Point	47.6979	-115.561	Rankin et al. (2021)
MW532935	USA	Montana	Minearl County-McGee Creek	47.3481	-115.406	Rankin et al. (2021)
MW532936	Canada	British Columbia	Erie Lake rest stop, W of Salmo	49.1917	-117.35	Rankin et al. (2021)
MW532937	Canada	British Columbia	Erie Lake rest stop, W of Salmo	49.1917	-117.35	Rankin et al. (2021)
MW532938	Canada	British Columbia	Ezekiel-Corn Cr. FSR, SW of Creston	49.0637	-116.666	Rankin et al. (2021)
MW532939	Canada	British Columbia	American Creek FSR, off Hawkins Creek Meadow Rd.	49.0346	-115.998	Rankin et al. (2021)
MW532940	Canada	British Columbia	Elmer Creek FSR, SE of Creston	49.0258	-116.154	Rankin et al. (2021)
MW532941	Canada	British Columbia	Duncan River, SE of Meadow Creek	50.2328	-116.956	Rankin et al. (2021)
MW532942	Canada	British Columbia	Duncan River, SE of Meadow Creek	50.2328	-116.956	Rankin et al. (2021)
MW532943	Canada	British Columbia	Schroeder Creek, N of Kaslo	50.0325	-116.909	Rankin et al. (2021)
MW532944	Canada	British Columbia	Schroeder Creek, N of Kaslo	50.0325	-116.909	Rankin et al. (2021)
MW532945	USA	Idaho	Slate Creek Road	45.6358	-116.17	Rankin et al. (2021)
MW532946	USA	Idaho	Slate Creek Road	45.6359	-116.145	Rankin et al. (2021)
MW532947	USA	Oregon	Spool Cart Campground	45.2025	-118.394	Rankin et al. (2021)
MW532948	USA	Oregon	Spool Cart Campground	45.2025	-118.394	Rankin et al. (2021)
MW532949	USA	Idaho	Squaw Creek	45.42	-116.419	Rankin et al. (2021)
MW532950	USA	Idaho	Squaw Creek	45.4187	-116.426	Rankin et al. (2021)
MW532951	USA	Oregon	Sullivan Creek	45.2181	-118.479	Rankin et al. (2021)
MW532952	USA	Oregon	Sullivan Creek	45.2181	-118.479	Rankin et al. (2021)
MW532953	USA	Oregon	Sullivan Creek	45.2181	-118.479	Rankin et al. (2021)
MW532954	USA	Idaho		45.9623	-115.507	Rankin et al. (2021)
MW532955	USA	Idaho		46.0951	-115.564	Rankin et al. (2021)
MW543390	USA	Ohio	Lake Erie, Green Island	41.6456	-82.865	Rankin et al. (2021)
MW543391	USA	Ohio	Lake Erie, Green Island	41.6456	-82.865	Rankin et al. (2021)
MW543392	USA	Ohio	Lake Erie, Green Island	41.6456	-82.865	Rankin et al. (2021)
MW543393	USA	Ohio	Pike Co., Leeth Creek Road	39.1101	-83.1492	Rankin et al. (2021)
ON751968	Canada	British Columbia	Dodge Creek	49.0121	-116.647	Salvador et al. (2023)
