# Supplementary material for: ﻿A split decision: molecular and biogeographical evidence support species-level status of Anguispira kochi and Anguispira occidentalis (Stylommatophora, Discidae)
Source: Zookeys. 2025 Dec 2;1261:241–60. doi: 10.3897/zookeys.1261.171098 (PMC12690380; doi:10.3897/zookeys.1261.171098)
Supplement: Supplementary material 2 — Occurrence data used to produce the map of Anguispira kochi and A. occidentalis (Fig. 2) [file zookeys-1261-241_article-171098__-s002.xlsx]

## Sheet: GBIF georeferenced
Country Code	Province-state	Locality	Dec-Latitude	Dec-Longitude	Year	Institution	Recorded by
CA	British Columbia	Nelson	49.55	-124.02		ANSP	Oughton, J. O.
CA	British Columbia	Nelson	49.55	-124.02	1928	UMMZ
CA	British Columbia		50.5047	-117.264	2016	iNaturalist	Ryan Durand
CA	British Columbia	Charred cedar logs; meadow between Blazed Cr. and Toby Cr.; 20 km. W. of Creston, B.C.	50.4438	-116.259	1977	CMN	Schueler, Frederick W. IV ; Karstad Schueler, Aleta
CA	British Columbia	Duncan River; SE of Meadow Creek (community): single lane track through gravel pit to river	50.2328	-116.956	1998	RBCM	Philip Lambert; Kelly Sendall
CA	British Columbia	Schroeder Creek: near highway 31, N of Kaslo	50.0325	-116.909	1998	RBCM	Philip Lambert; Kelly Sendall
CA	British Columbia		50.0322	-117.413	2008	RBCM	Kristiina Ovaska; Lennart Sopuck
CA	British Columbia		49.7991	-117.189	2022	iNaturalist	rubybanwait
CA	British Columbia		49.7613	-116.863	2019	iNaturalist	Tyson Ehlers
CA	British Columbia	0.7 mi N of Ainsworth Hot Springs, N side Kootenay Lake, along stream under thimbleberry in forest litter	49.746	-116.912	1968	CAS	Allyn G. Smith
CA	British Columbia		49.7062	-117.494	2023	iNaturalist	Tyson Ehlers
CA	British Columbia		49.7051	-117.491	2023	iNaturalist	Ryan Durand
CA	British Columbia		49.6961	-117.564	2016	iNaturalist	Ryan Durand
CA	British Columbia		49.6926	-117.341	2018	G	Tyson Ehlers
CA	British Columbia		49.6746	-116.872	2019	iNaturalist	Ryan Durand
CA	British Columbia		49.6691	-116.825	2019	iNaturalist	Ryan Durand
CA	British Columbia		49.6667	-116.833	1933	RBCM	Rose
CA	British Columbia		49.6568	-117.016	2021	iNaturalist	Ryan Durand
CA	British Columbia		49.6566	-116.928	2024	iNaturalist	Sachi Snively
CA	British Columbia	Little Slocan River: Little Slocan River FSR (site 2, at river crossing)	49.6524	-117.678	2015	RBCM	Kristiina Ovaska; Lennart Sopuck
CA	British Columbia		49.6499	-117.012	2021	iNaturalist	Ryan Durand
CA	British Columbia		49.6488	-117.007	2021	iNaturalist	Ryan Durand
CA	British Columbia		49.6446	-117.69	2015	iNaturalist	Ryan Durand
CA	British Columbia		49.6368	-117.692	2024	iNaturalist	Tyson Ehlers
CA	British Columbia		49.6243	-116.853	2024	iNaturalist	Abby Hyde
CA	British Columbia		49.6224	-117.548	2015	iNaturalist	Ryan Durand
CA	British Columbia		49.62	-117.048	2019	iNaturalist	Tyson Ehlers
CA	British Columbia		49.6126	-117.571	2020	iNaturalist	Tyson Ehlers
CA	British Columbia		49.6059	-117.121	2024	iNaturalist	Joanne Siderius
CA	British Columbia	Kookanee Creek Provincial Park: W arm of Kootenay Lake	49.6034	-117.12	2007	RBCM	Kristiina Ovaska; Lennart Sopuck
CA	British Columbia	Kootenay Lake; Kokanee Landing: 16km east of Nelson	49.6	-117.1	1995	RBCM	Arthur Stock
CA	British Columbia	Kootenay Lake; Kokanee Landing: 16km east of Nelson	49.6	-117.1	1995	RBCM	Arthur Stock
CA	British Columbia		49.5895	-117.5	2022	iNaturalist	Adrian Leslie
CA	British Columbia		49.5875	-117.478	2021	iNaturalist	Adrian Leslie
CA	British Columbia		49.5724	-117.632	2016	iNaturalist	Ryan Durand
CA	British Columbia		49.5522	-117.659	2019	iNaturalist	Tyson Ehlers
CA	British Columbia		49.5517	-117.652	2020	iNaturalist	Tyson Ehlers
CA	British Columbia		49.5332	-117.631	2021	iNaturalist	Tyson Ehlers
CA	British Columbia		49.5077	-116.775	2024	iNaturalist	Ben Keen
CA	British Columbia		49.5034	-117.261	2019	iNaturalist	mikefast
CA	British Columbia		49.5033	-117.261	2019	iNaturalist	scottfree89
CA	British Columbia		49.5021	-117.311	2022	iNaturalist	Dustin Snider
CA	British Columbia	British Columbia, Grohman Narrows Provincial Park, trail beyond 2 picnic tables, W of parking area	49.5	-117.35	2014		Dwayne A.W. Lepitzki, Brenda Lepitzki
CA	British Columbia		49.4963	-117.384	2019	iNaturalist	Ben Keen
CA	British Columbia	trail beyond 2 picnic tables, W of parking area	49.496	-117.348	2014	Centre for Biodiversity Genomics	Dwayne A.W. Lepitzki, Brenda Lepitzki
CA	British Columbia		49.4955	-117.383	2019	iNaturalist	Ben Keen
CA	British Columbia	Grohman Narrows Provincial Park, loop trail to East of parking area	49.4953	-117.345	2014	Centre for Biodiversity Genomics	Dwayne
CA	British Columbia	Grohman Narrows Provincial Park|trail beyond 2 picnic tables, W of parking area	49.49	-117.34	2014	University of Guelph, Centre for Biodiversity Genomics	Dwayne A.W. Lepitzki, Brenda Lepitzki
CA	British Columbia		49.4718	-117.58	2020	iNaturalist	Ryan Durand
CA	British Columbia		49.4711	-117.583	2020	iNaturalist	Ryan Durand
CA	British Columbia		49.4704	-117.581	2020	iNaturalist	Ryan Durand
CA	British Columbia		49.47	-117.58	2020	iNaturalist	Ryan Durand
CA	British Columbia		49.4681	-117.579	2020	iNaturalist	Ryan Durand
CA	British Columbia		49.4597	-117.468	2016	iNaturalist	Ryan Durand
CA	British Columbia		49.4571	-117.467	2016	iNaturalist	Ryan Durand
CA	British Columbia		49.456	-117.474	2016	iNaturalist	Ryan Durand
CA	British Columbia		49.4313	-117.257	2023	iNaturalist	Adrian Leslie
CA	British Columbia		49.4287	-117.257	2022	iNaturalist	Adrian Leslie
CA	British Columbia	Pass Creek Valley, at Sproat, B.C.	49.3865	-117.68	1890	CMN	Macoun, James M.
CA	British Columbia		49.3759	-117.518	2021	iNaturalist	Ryan Durand
CA	British Columbia		49.3753	-117.532	2021	iNaturalist	Ryan Durand
CA	British Columbia		49.3752	-117.532	2021	iNaturalist	Ryan Durand
CA	British Columbia		49.3578	-116.88	2021	iNaturalist	Adrian Leslie
CA	British Columbia		49.3288	-117.113	2023	iNaturalist	chanelgagnon
CA	British Columbia		49.2801	-117.662	2018	iNaturalist	Ryan Durand
CA	British Columbia		49.2765	-117.662	2018	iNaturalist	Ryan Durand
CA	British Columbia		49.1933	-117.625	2016	iNaturalist	Ryan Durand
CA	British Columbia	Erie Lake: Erie Lake rest stop; Hwy. 3, W of Salmo	49.1917	-117.35	2000	RBCM	Philip Lambert
CA	British Columbia		49.1885	-117.615	2018	iNaturalist	Ryan Durand
CA	British Columbia		49.151	-116.837	2019	iNaturalist	Tyson Ehlers
CA	British Columbia	Kingsgate, 15 mi N of	49.1504	-116.016	1950	DMNH	Walton, Munroe
CA	British Columbia	Kingsgate, 15 mi N of	49.1504	-116.016	1950	DMNH	Walton, Munroe
CA	British Columbia	Bear Creek: Bear Creek FSR; NW of Fruitvale	49.13	-117.6	2014	RBCM	Kristiina Ovaska; Lennart Sopuck
CA	British Columbia		49.1003	-117.859	2018	iNaturalist	Tyson Ehlers
CA	British Columbia		49.0744	-116.071	2016	iNaturalist	Ryan Durand
CA	British Columbia	Ezekiel - Corn Cr. FSR: SW of Creston	49.0637	-116.666	2013	RBCM	Kristiina Ovaska; Lennart Sopuck
CA	British Columbia	Hawkins Creek: Cold-Freeman (FSR 9site 2), off Hawkins FSR, E of Yahk	49.06	-116.044	2014	RBCM	Kristiina Ovaska; Lennart Sopuck
CA	British Columbia	Hawkins Creek: Hawkins - Canuck Creek FSR	49.06	-116.044	2014	RBCM	Kristiina Ovaska; Lennart Sopuck
CA	British Columbia	Casino Cr.: SE of Trail	49.0504	-117.685	2013	RBCM	Kristiina Ovaska; Lennart Sopuck
CA	British Columbia	American Creek: American Creek FSR, off Hawkins Creek Meadow road, E of Yahk	49.04	-115.99	2014	RBCM	Kristiina Ovaska; Lennart Sopuck
CA	British Columbia	Elmer Creek: Elmer Creek FSR, SE of Creston	49.0307	-116.158	2015	RBCM	Kristiina Ovaska; Lennart Sopuck
CA	British Columbia	Dodge Creek: Dodge Creek FSR (ste 1); S of Creston	49.0135	-116.646	2014	RBCM	Kristiina Ovaska; Lennart Sopuck
CA	British Columbia		49.0072	-117.344	2010	RBCM	Claudia Copley
US	Idaho		48.9859	-116.58	2024	iNaturalist	mlucid
US	Idaho		48.9249	-116.5	2020	iNaturalist	mlucid
US	Idaho		48.9249	-116.503	2021	iNaturalist	mlucid
US	Idaho		48.9244	-116.502	2020	iNaturalist	mlucid
US	Idaho		48.9242	-116.503	2019	iNaturalist	mlucid
US	Idaho		48.9239	-116.503	2020	iNaturalist	mlucid
US	Idaho		48.9211	-116.504	2020	iNaturalist	mlucid
US	Idaho		48.8778	-116.45	2024	iNaturalist	mlucid
US	Montana	Eureka, Montana, 3 Meilen östl.	48.8758	-115.008		LI	Hood J. Douglas
US	Montana		48.7609	-115.445	2021	iNaturalist	pedalsandpuffins
US	Montana	Mission Canyon, Mission Mountains	48.6	-113.92	1948	UMMZ	Brunson
US	Montana	Mission Mountains, McDonald Lake	48.6	-113.92	1950	ANSP	Walton, M. L.
US	Montana	Mission Mountains, McDonald Lake	48.6	-113.92	1950	ANSP	Walton, M. L.
US	Montana	Mission Mountains, Mission Canyon	48.6	-113.92	1948	USNM
US	Montana	Mission Mountains, Mission Canyon	48.6	-113.92	1948	USNM
US	Montana	Mission Range Mountains, Mission Range	48.6	-113.92	1962	FMNH
US	Montana	Lake Mc Donald, Mission Mts.	48.5812	-113.928	1950	DMNH	Walton, Munroe
US	Montana	Lake Mc Donald, Mission Mts.	48.5812	-113.928	1950	DMNH	Walton, Munroe
US	Montana	Mac Donald Lake, West end, Montana	48.577	-113.924		LI	Welty Stephen Lewis
US	Montana	McDonald cedar forest cirque, Mission Mountains	48.577	-113.924	1960	FMNH
US	Montana	McDonald Cirque, above McDonald L., nr. Roann	48.577	-113.924	1960	FMNH	B. Brunson, Alan Solem
US	Montana	McDonald Lake, Mission Mountain	48.577	-113.924	1904	CM	Elrod, M J
US	Montana	McDonald Lake, Mission Mountains	48.577	-113.924		UMMZ	Brunson
US	Idaho	Kootenai Orchard, North America	48.5483	-116.454		INHS
US	Idaho	McArthur(near)	48.5215	-116.442	1914	CM	Chicago Acad Sci
US	Idaho	E. side of Selkirk Mountains, between Sand Point & Coburn	48.5	-116.75		ANSP	Baker, H. B.
US	Montana	N of Libby, T31N R31w Section 01	48.4744	-115.515	1997	UF	Dorman, D.
US	Montana	Cedar Creek Trail at junction with Cedar Creek Road	48.41	-115.665	2010	Florida Museum of Natural History	John Slapcinsky
US	Montana	T 31N, S 23W, Scc 29, Pond N. Tally Lake	48.4038	-114.557	1961	FMNH	B. Brunson
US	Montana	just below Libby	48.3883	-115.556		MCZ	[no agent data]
US	Montana	US 2 at Libby Creek, Libby	48.3874	-115.557	1947	UMMZ	Brunson
US	Idaho	Sand Point Flats of Great Northern Sta. Creek	48.36	-117.05		ANSP	Baker, H. B.
US	Idaho	Between Sand Point and Coburn	48.3437	-116.549		ANSP	Baker, H. B.
US	Idaho	Between Sand Point and Coburn	48.3437	-116.549		ANSP	Baker, H. B.
US	Montana		48.339	-115.507	2020	iNaturalist	C. Borden
US	Idaho	2 miles SW of Old Mission	48.31	-116.51		ANSP	Baker, H. B.
US	Idaho	2 miles SW of Old Mission	48.31	-116.51		ANSP	Baker, H. B.
US	Idaho		48.2773	-116.485	2022	iNaturalist	John G. Phillips
US	Idaho	Near Sand Point	48.2763	-116.558		ANSP	Baker, H. B.
US	Idaho	Near Sand Point	48.2763	-116.558		ANSP	Baker, H. B.
US	Washington		48.2722	-117.318	2022	iNaturalist	Curtis Mahon
US	Idaho		48.2579	-116.603	2021	iNaturalist	mlucid
US	Idaho		48.2575	-116.612	2022	iNaturalist	mlucid
US	Idaho	Shepherd Lake, near Sagle	48.19	-116.53		ANSP	Baker, H. B.
US	Montana	Garnet Range, E Fork Ashley Cr	48.1652	-114.311	1976	CM	Fairbanks, H L H, W B
US	Montana		48.0951	-115.962	2023	iNaturalist	mlucid
US	Montana	Bigfork, E of town, 30 ft from Swan River	48.0667	-114.001	1970	DMNH	Hepler, Neil; Hepler, Laura
US	Montana	Flathead Lake, E side of lake	47.8961	-114.035	1947	DMNH	Walton, Munroe
US	Montana	E shore Flathead Lake	47.89	-114.12	1947	ANSP	Walton, M.
US	Montana	Flathead Lake	47.89	-114.12		ANSP
US	Montana	Flathead Lake	47.89	-114.12		UMMZ	Daniels
US	Montana	Flathead Lake	47.8869	-114.132	1947	DMNH	Walton, Munroe
US	Montana	Yellow Bay	47.8703	-114.027	1960	FMNH
US	Montana	E side Flathead Lake	47.85	-114.12	1947	ANSP	Walton, M. L.
US	Montana	Flathead Lake	47.85	-114.12	1947	ANSP	Walton, M. L.
US	Idaho		47.8269	-116.903	2024	iNaturalist	beetleman
US	Montana	Soup Creek at Swan Lake Road	47.8128	-113.77	1948	USNM	F. Newby
US	Idaho		47.8099	-116.902	2024	iNaturalist	beetleman
US	Idaho		47.8085	-116.87	2021	iNaturalist	hsug1747
US	Idaho	Rathdrum	47.7989	-116.898	1947	DMNH	Walton, Munroe
US	Idaho	Rathdrum	47.7989	-116.898		CM
US	Idaho	Rathdrum	47.7989	-116.898		FMNH
US	Idaho	Rathdrum	47.7989	-116.898		FMNH
US	Washington	Newman Lake(near)	47.7516	-117.076	1915	CM	Jennings, O E
US	Washington	Newman Lake(north end of)	47.7516	-117.076	1915	CM	Jennings, O E
US	Idaho		47.7373	-116.606	2020	iNaturalist	John G. Phillips
US	Idaho		47.6995	-116.619	2020	iNaturalist	John G. Phillips
US	Montana	Copse S. of Highway Near S.E. Corner of Flathead Lake, 4 mi. E. of Polson	47.6935	-114.077	1948	MCZ	S. S. Berry
US	Montana	S. side of E. shore highway near SE corner Flathead L., ca. 4 mi E of Polson	47.6929	-114.051	1948	FMNH	S. S. Berry, B. Dibble
US	Idaho	Cougar Creek, W. of Coeur d'Alene	47.68	-116.78		ANSP	Baker, H. B.
US	Idaho	Cougar Creek, W. of Coeur d'Alene	47.68	-116.78		ANSP	Baker, H. B.
US	Idaho	Fernan Lake near Coeur d'Alene	47.68	-116.78		ANSP	Baker, H. B.
US	Idaho		47.6736	-116.781	2020	iNaturalist	Justin Cottrell
US	Idaho	Blue Creek Valley	47.6672	-116.643	1947	DMNH	Walton, Munroe
US	Idaho		47.6613	-116.83	2022	iNaturalist	Colton Veltkamp
US	Idaho	Wolf Creek, 3.7 mi E of town	47.6608	-116.703	1947	DMNH	Walton, Munroe
US	Washington	in hills, Spokane	47.66	-117.43		ANSP	Hebard, M. & Rehn, J. A. G.
US	Idaho		47.659	-116.835	2021	iNaturalist	jmole
US	Washington	Spokane	47.6588	-117.426		MCZ	[no agent data]
US	Washington	Spokane	47.6588	-117.426		DMNH
US	Washington	Spokane	47.6588	-117.426		DMNH
US	Washington	Spokane	47.6588	-117.426		DMNH
US	Washington	Spokane	47.6588	-117.426		ANSP
US	Washington	Spokane	47.6588	-117.426	1894	CM	Gardner, A H
US	Washington	Spokane	47.6588	-117.426	1890	CM	Sterki, Victor
US	Washington	Spokane	47.6588	-117.426		CM
US	Washington	Spokane	47.6588	-117.426	1897	CM	Olney, Mrs M P
US	Washington	Spokane	47.6588	-117.426	1896	CM	Randolph, PB
US	Washington	Spokane	47.6588	-117.426	1894	CM	Winkley, Rev Henry W
US	Washington	Spokane	47.6588	-117.426		SDNHM
US	Washington	Spokane	47.6588	-117.426		FMNH
US	Washington	Spokane	47.6588	-117.426		FMNH
US	Washington	Spokane	47.6588	-117.426		FMNH
US	Washington	Spokane	47.6588	-117.426		FMNH	W. J. Eyerdam
US	Washington	Spokane	47.6588	-117.426		FMNH
US	Washington	Spokane, North America	47.6588	-117.426		INHS
US	Washington	Spoken	47.6588	-117.426		FMNH	W. J. Eyerdam
US	Idaho		47.6555	-116.609	2022	iNaturalist	Justin Cottrell
US	Idaho	Cedar Creek Valley near Summit	47.63	-116.62		ANSP	Baker, H. B.
US	Idaho	Beauty Cr Rd(up), Beauty Cr	47.6018	-116.657	2004	CM	J, Baugh L, W P Richart, Casey H
US	Montana	3-6 miles up creek W. of Thompson Falls	47.6	-115.34		ANSP	Baker, H. B.
US	Montana	3-6 miles up creek W. of Thompson Falls	47.6	-115.34		ANSP	Baker, H. B.
US	Idaho	Old Mission	47.5494	-116.358		MCZ	[no agent data]
US	Idaho	Old Mission	47.5494	-116.358		ANSP
US	Idaho	Old Mission	47.5494	-116.358		ANSP
US	Idaho	Old Mission	47.5494	-116.358		ANSP
US	Idaho	Old Mission	47.5494	-116.358		ANSP
US	Idaho	Old Mission	47.5494	-116.358	1896	CM	Hemphill, Henry
US	Idaho	Old Mission	47.5494	-116.358	1896	CM	Hemphill, Henry
US	Idaho	Old Mission	47.5494	-116.358		ANSP
US	Idaho	Old Mission	47.5494	-116.358		ANSP
US	Idaho	Old Mission	47.5494	-116.358		ANSP
US	Idaho	Old Mission	47.5494	-116.358		ANSP	Hemphill, H.
US	Idaho	Old Mission	47.5494	-116.358	1917	FMNH
US	Idaho	Kingston	47.5483	-116.271		FMNH
US	Idaho		47.5189	-116.984	2022	iNaturalist	alex8838
US	Montana	Swartz Lake, South Crow cirque, Mission Mountains	47.5022	-113.995	1960	FMNH
US	Montana	Swartz Lake, South Crow cirque, Mission Mountains	47.5022	-113.995	1960	FMNH
US	Idaho	3.7 miles E of Wolf Creek	47.5	-116.5	1947	ANSP	Walton, M. L.
US	Idaho	Blue Creek Valley	47.5	-116.5	1947	ANSP	Walton, M. L.
US	Idaho	Above Larson	47.47	-115.75		ANSP	Baker, H. B.
US	Idaho	Above Larson	47.47	-115.75		ANSP	Baker, H. B.
US	Idaho	Coeur d'Alene	47.47	-115.75		FMNH
US	Idaho	Coeur d'Alene River, above Larson	47.47	-115.75		ANSP	Baker, H. B.
US	Idaho	Coeur de Alene	47.47	-115.75		FMNH
US	Montana	Mt Harding, Mission Mountains	47.4662	-114.009	1956	USNM	D. Browman
US	Idaho	2 miles east of Harrison	47.45	-116.78		ANSP	Baker, H. B.
US	Montana	Mission Mountains, 14.3 air-km SE of Ronan, W end of McDonald Lake, at NW end of	47.4264	-113.992	2014	FMNH	J. Gerber, S. A. Clark
US	Montana	Mission Mountains, 14.3 air-km SE of Ronan, W end of McDonald Lake, at NW end of	47.4264	-113.992	2014	FMNH	J. Gerber, S. A. Clark
US	Montana	Saltese	47.4102	-115.51	1947	DMNH	Walton, Munroe
US	Montana	West of Saltese	47.4102	-115.51		MCZ	J. Henderson
US	Montana	West of Saltese	47.4102	-115.51		SDNHM	Junius Henderson
US	Montana	W. of Saltese	47.41	-115.51	1927	ANSP	Henderson, J.
US	Montana	Saltese	47.4	-115.5	1947	ANSP	Walton, M. L.
US	Montana	near Post Creek	47.398	-114.091	1961	FMNH	B. Brunson
US	Montana	St. Regis River	47.3866	-115.404	1962	FMNH
US	Montana	Big Creek, DeBorgia, Loinel Hall, West Fork	47.3765	-115.345	1964	USNM	L. Macavley
US	Montana	De Borgia - Thompson Falls Rd.	47.3765	-115.345	1954	FMNH
US	Montana	National Bison Range	47.3707	-114.257	1959	FMNH	B. Brunson, D. Forrester
US	Montana	National Bison Range, Moise	47.3707	-114.257	1948	UMMZ	Brunson
US	Montana	Near Lower end McDonald L. Mission Mts.	47.3233	-114.462	1948	MCZ	S. S. Berry
US	Idaho	Tensed, 10.7 mi N of town off US 95	47.3102	-116.898	1955	DMNH	Walton, Munroe
US	Idaho	Tensed, 10.7 mi N of town off US 95	47.3102	-116.898	1955	DMNH	Walton, Munroe
US	Idaho	Tensed, 10.7 mi N of town off US 95	47.3102	-116.898	1955	DMNH	Walton, Munroe
US	Idaho	Below Saint Joe	47.31	-116.35		ANSP	Baker, H. B.
US	Idaho	Below Saint Joe	47.31	-116.35		ANSP	Baker, H. B.
US	Idaho	10.4 mi N of Tenced	47.3	-116.9	1960	FMNH	M. L. Walton, Alan Solem
US	Idaho	10.7 mi N of Tensed	47.3	-116.9	1955	FMNH	M. L. Walton
US	Washington		47.288	-122.328	2019	iNaturalist	kickpuncher
US	Washington		47.288	-122.328	2023	iNaturalist	Melissa Frey
US	Washington		47.2879	-122.328	2023	iNaturalist	Melissa Frey
US	Washington		47.2879	-122.328	2024	iNaturalist	Melissa Frey
US	Washington		47.2879	-122.328	2023	iNaturalist	Melissa Frey
US	Washington		47.2873	-122.33	2023	iNaturalist	Melissa Frey
US	Washington		47.2777	-122.329	2024	iNaturalist	Melissa Frey
US	Washington		47.2776	-122.329	2024	iNaturalist	Melissa Frey
US	Washington		47.2729	-122.322	2023	iNaturalist	Casey H. Richart
US	Idaho	10.7 miles N of U.S. 95	47.25	-116.5	1955	ANSP	Walton, M. L.
US	Idaho		47.1713	-115.422	2024	iNaturalist	Stanley Wood
US	Idaho	US #95, 10.7 miles north of Tensed	47.16	-116.92	1955	ANSP	Walton, M.
US	Idaho	U.S.95, 10.7 miles N of Tensed	47.15	-116.92	1955	ANSP	Walton, M. L.
US	Idaho		47.0925	-115.373	2024	iNaturalist	Stanley Wood
US	Idaho	Brook on west-facing slope above Willow Creek, along trail between Dorsey and Twin Lakes	47.08	-115.49	1931	ANSP	Baker, H. B.
US	Idaho	Twin Lakes	47.08	-115.49		ANSP	Baker, H. B.
US	Idaho	0.4 mi. up Bean Creek, Race Creek tributary, N of Riggins. W facing slope	47.01	-115.24	1974	FMNH	A. H. Clarke, Alan Solem
US	Montana	Nimrod Resort (=Byrnes), 18.2 mi W of Drummond	46.7056	-113.456	1960	FMNH	Alan Solem
US	Montana		46.7047	-114.533	2018	iNaturalist	Radd Icenoggle
US	Washington	Yakima, Washington, USA	46.5893	-120.535	1938	SBMNH	Walter J. Eyerdam
US	Washington	Yakima, Washington, USA	46.5893	-120.535		SBMNH	Walter J. Eyerdam
US	Montana		46.5558	-113.713	2024	iNaturalist	Dottie Herring
US	Washington	Dayton, 15 mi above town in Blue Mtns.	46.5461	-117.984		DMNH
US	Washington	Silver Creek	46.5229	-122.581		MCZ	Phillip Spicer
US	Washington	Silver Creek	46.5229	-122.581		MCZ	[no agent data]
US	Washington	Silver Creek	46.5229	-122.581		SDNHM	E.P. Chace;V.D. Spicer
US	Washington	Silver Creek	46.5229	-122.581	1953	FMNH	W. J. Eyerdam
US	Washington	Silver Creek, trib. to Cowlitz R.	46.5229	-122.581		FMNH	P. Spicer
US	Idaho	Locksa River, ca 0.5 miles south of Powell Ranger Station, T37NR14E sec 32	46.5082	-114.711	1976	CM	Fairbanks, H L
US	Idaho		46.5025	-116.35	2022	iNaturalist	Wes Gill
US	Idaho	Pierce	46.4917	-115.799	1931	ANSP
US	Idaho	Southeast of Grave Butte, Saddle Camp Rd 10 miles in from Highway 12, T36NR11E sec 17 SE1/4	46.4904	-115.101	1976	CM	Fairbanks, H L
US	Idaho	Valleys Orofino Creek near Pierce	46.48	-116.25		ANSP	Baker, H. B.
US	Idaho		46.4669	-114.986	2022	iNaturalist	Vulpes
US	Idaho		46.4613	-115.035	2021	iNaturalist	Radd Icenoggle
US	Idaho	Clearwater R at Indian Grave Cr	46.453	-115.08	1994	CM	Pearce, Timothy A
US	Idaho		46.4178	-116.623	2024	iNaturalist	Keith
US	Montana		46.334	-114.026	2018	iNaturalist	Radd Icenoggle
US	Idaho		46.2984	-115.727	2023	iNaturalist	Mason Linscott
US	Montana	Bitter Root Valley, Hamilton	46.2483	-114.159		UMMZ	Daniels
US	Idaho		46.2293	-115.484	2022	iNaturalist	Sam Jolly
US	Idaho		46.2292	-115.484	2022	iNaturalist	kslwombat
US	Idaho	Glade Creek, Lochsa R., E of Lowell	46.2202	-115.527	1960	FMNH	M. L. Walton, Alan Solem
US	Idaho	Rye Patch Creek, Lochsa River, E of Lowell	46.1911	-115.571	1960	FMNH	M. L. Walton, Alan Solem
US	Idaho	State Road 12 at Rye Patch Creek	46.186	-115.564	2010	Florida Museum of Natural History	John Slapcinsky
US	Idaho	1.5 miles S of Selway	46.17	-115.42		ANSP	Walton, M. L.
US	Washington		46.1638	-117.551	2021	iNaturalist	Eric Jain
US	Idaho	1.5 mi. S of Selway Falls, on the Selway River	46.13	-115.58	1980	FMNH	S. L. Welty
US	Idaho	1.5 miles S of Selway Falls	46.13	-115.58		ANSP	Walton, M. L.
US	Idaho	1.5 miles south of Selway Falls, on Selway River	46.13	-115.58		ANSP	Welty, Steve
US	Montana	Lost Horse Canyon	46.1261	-114.328	1912	UMMZ	Daniels
US	Idaho	1 mile south of Stites	46.09	-115.98	1931	ANSP	Baker, H. B.
US	Idaho	1-4 miles up Rabbit Creek, 2 miles south of Stites	46.09	-115.98		ANSP	Baker, H. B.
US	Washington	Walla Walla	46.0646	-118.343		ANSP	Hemphill, H.
US	Washington	Walla Walla	46.0646	-118.343		MCZ	[no agent data]
US	Washington	Walla Walla	46.0646	-118.343		MCZ	[no agent data]
US	Washington	Walla Walla	46.0646	-118.343		FMNH
US	Washington	Washington Terr. near Walla Walla	46.0646	-118.343		MCZ	[no agent data]
US	Idaho	1 1/2 miles S of Selway Falls	46.05	-115.31	1946	ANSP	Walton, M. L.
US	Idaho	Selway Falls, 1,5 miles S, Idaho County	46.0302	-115.307		LI	Welty Stephen Lewis
US	Idaho	Selway Falls, 1.5 mi S	46.0302	-115.307	1946	DMNH	Walton, Munroe
US	Idaho	Selway, 1.5 mi S of town	46.027	-115.303	1946	DMNH	Walton, Munroe
US	Montana	North fork Lost Horse Canyon	46.01	-112.51	1912	ANSP	Daniels, L. E.
US	Montana	North fork of Lost Horse Canyon	46.01	-112.51		ANSP	Daniels, L. E.
US	Washington	Horse Heaven Hills	46.0001	-120.443		DMNH
US	Washington	Horsehaven Hills	46.0001	-120.443		ANSP	Eyerdam, W. J.
US	Idaho	3-4 miles south of Harpster	45.99	-115.96		ANSP	Baker, H. B.
US	Washington	Horse Heaven Hills, Status Pass	45.9884	-120.652	1938	DMNH	Eyerdam, Walter
US	Oregon	Troy, FS Road # 62, .5 mi W of Weneha R.	45.9455	-117.451	2000	DMNH	Leonard, William
US	Oregon		45.9402	-117.61	2020	iNaturalist	Ken Chamberlain
US	Oregon	E. of Milton	45.9349	-118.33		FMNH
US	Oregon	Walla Walla River canyon above Milton	45.92	-119.34	1931	ANSP	Baker, H. B.
US	Oregon	Pine Creek, 4.5 -5.3 mi above Weston	45.8141	-118.339	1960	FMNH	Alan Solem
US	Oregon	Valley of Pine Creek, 1/2-10 miles above Weston	45.81	-118.42		ANSP	Baker, H. B.
US	Oregon	Hwy 204(viewpoint along), Summit(0.5mi W)	45.7342	-118.032	2002	CM	Pearce, Timothy A
US	Montana	Mission Mountains	45.7	-110.46		ANSP	Elrod, M. J.
US	Montana	Mission Mountains	45.7	-110.46	1946	UMMZ	Brunson, Royal
US	Montana	Mission Mountains	45.7	-110.46	1902	FMNH	M. J. Elrod
US	Montana	Mission Mts	45.7	-110.46		ANSP	Elrod, M. J.
US	Montana	Mission Mts.	45.7	-110.46	1902	FMNH	M. J. Elrod
US	Oregon	23 mi. E of Dalles, on south side of Hwy I-84	45.6881	-120.765	1990	FMNH	S. L. Welty
US	Oregon	SE of Pendleton	45.6721	-118.789		MCZ	J. Henderson
US	Oregon	4 mi. W of Pendleton	45.67	-118.78	1931	FMNH	A. G. Smith
US	Oregon	4 miles W of Pendleton	45.67	-118.78	1931	ANSP	A. G. S.
US	Oregon	4 miles west of Pendleton	45.67	-118.78		SDNHM	A.G. Smith
US	Oregon	edge of Valley, SE of Pendleton	45.67	-118.79	1927	ANSP	Henderson, J.
US	Oregon	S side of U.S. 84, E of Dalles Dam & quarry,	45.646	-121.018	1990	LACM	T. Frest & E. Johannes
US	Idaho	Twin Lakes	45.63	-115.83		ANSP	Baker, H. B.
US	Oregon	Interstate 84, S side, 0.2 mi E of eastern-most Dalles Dam exit	45.6252	-121.109	2000	DMNH	Leonard, William; Golliet, M
US	Oregon	Minam	45.6217	-117.723	1941	CM	Twomey, Dr Arthur C
US	Oregon	Minam	45.6217	-117.723	1941	CM	Twomey, Dr Arthur C
US	Oregon	Wasco County, Oregon, USA	45.6118	-121.122	1991	SBMNH	Walter B. Miller
US	Idaho	1-2 miles up middle fork of John Day Creek	45.59	-116.3		ANSP	Baker, H. B.
US	Idaho	John Day Creek	45.59	-116.3		ANSP	Baker, H. B.
US	Idaho	7.3 km NE of Lucile, N side of John Day Creek Road 4.2 road-km up from US-95	45.5844	-116.247	2014	FMNH	J. Gerber, S. A. Clark
US	Idaho	N slope, 2.7 mi. up John Day Creek, Lucile	45.5833	-116.242	1960	FMNH	M. L. Walton, Alan Solem
US	Idaho	Hwy 95, John Day Creek Road, 2.5 mi.	45.583	-116.244	1987	FMNH
US	Idaho	John Day Creek, 2.75 mi. up creek	45.583	-116.244	1957	DMNH	Walton, Munroe
US	Idaho	John Day Creek, 2.75 mi. up creek	45.583	-116.244	1957	DMNH	Walton, Munroe
US	Idaho	10 mi from Montana border, US 93, Gibbonsville	45.55	-113.93	1947	UMMZ	Brunson
US	Idaho	Below cave in limestone, 1.5 miles above Lucile	45.54	-116.31		ANSP	Baker, H. B.
US	Idaho	2.75 miles Up John Day Creek	45.5	-115.5	1957	ANSP	Walton, M. L.
US	Idaho	2.75 miles Up John Day Creek	45.5	-115.5	1957	ANSP	Walton, M. L.
US	Idaho		45.4736	-116.355	2019	iNaturalist	Mason Linscott
US	Idaho	Over 7 miles up Race Creek	45.45	-116.35	1931	ANSP	Baker, H. B.
US	Idaho	Meadows	45.42	-116.31	1903	CM	Ashmun, Rev EH
US	Idaho	Meadows near head of Little Salmon River	45.42	-116.31		ANSP	Ashmun, E. H.
US	Idaho		45.4198	-116.428	2018	iNaturalist	Mason Linscott
US	Idaho		45.4176	-116.424	2020	iNaturalist	John G. Phillips
US	Oregon		45.4151	-118.191	2021	iNaturalist	maryyoung14
US	Idaho	8-10 miles up Squaw Creek and over 5 miles W of Riggins	45.41	-116.33	1931	ANSP	Baker, H. B.
US	Idaho	8.3 km WSW of Riggins, Seven Devils Mountains, on S side of Seven Devils Road ca	45.395	-116.414	2014	FMNH	J. Gerber, S. A. Clark
US	Idaho	8.3 km WSW of Riggins, Seven Devils Mountains, on S side of Seven Devils Road ca	45.395	-116.414	2014	FMNH	J. Gerber, S. A. Clark
US	Idaho	8.3 km WSW of Riggins, Seven Devils Mountains, on S side of Seven Devils Road ca	45.395	-116.414	2014	FMNH	J. Gerber, S. A. Clark
US	Oregon		45.3909	-118.09	2022	iNaturalist	Kate Yates
US	Idaho	9.5 km WSW of Riggins, Seven Devil Mountains, Seven Devils Road ca. 10.1 road-km	45.3875	-116.426	2014	FMNH	J. Gerber, S. A. Clark
US	Idaho	9.5 km WSW of Riggins, Seven Devil Mountains, Seven Devils Road ca. 10.1 road-km	45.3875	-116.426	2014	FMNH	J. Gerber, S. A. Clark
US	Oregon	Grande Ronde Valley, 4 miles north of La Grande	45.3438	-118.043		SDNHM
US	Oregon	above La Grande	45.3246	-118.088		MCZ	J. Henderson
US	Oregon	Above La Grande	45.3246	-118.088		SDNHM	Junius Henderson
US	Washington	Above Grand Coulee	45.3246	-118.088		SDNHM	W.J. Eyerdam
US	Oregon	La Grande(1mi S), I-84, Rest Area, Blue Mts	45.2353	-118.012	2005	CM	Richart, Casey H ODonnell, R
US	Oregon	Dalles, 23mi E, Wasco County, Oregon	45.1667	-121.25		LI	Welty Stephen Lewis
US	Idaho	North side of Mount Baldy	45.14	-114.01		ANSP	Baker, H. B.
US	Idaho	North side of Mount Baldy	45.14	-114.01		ANSP	Baker, H. B.
US	Oregon		45.1163	-117.675	2022	iNaturalist	Nathan Anderson
US	Oregon	18 miles S of Le Grand	45.07	-118.07	1931	ANSP	A. G. S.
US	Oregon	La Grande, 18 mi S of town	45.0593	-118.029	1931	DMNH	Walton, Munroe
US	Idaho	Blue Creek	44.99	-116.83		ANSP
US	Idaho	Blue Creek	44.99	-116.83	1893	CM	Hemphill, Henry
US	Idaho	Back of Meadows	44.961	-116.244	1959	DMNH	Walton, Munroe
US	Idaho	Along Creek east and northeast of Meadows	44.96	-116.24	1929	ANSP	Baker, H. B.
US	Idaho	Back of Meadows	44.95	-116.23	1959	ANSP	Walton, M. L.
US	Idaho		44.9374	-116.074	2018	iNaturalist	Mason Linscott
US	Idaho		44.9371	-116.075	2018	iNaturalist	alexanderdz
US	Idaho	Lake View	44.67	-111.39		ANSP
US	Idaho	Price Valley, Weiser Canon	44.25	-116.97		ANSP	Ashmun, E. H.
US	Michigan	1 1/2 miles east of Sebewaing, at bend of Grand River	43.73	-83.43	1940	ANSP
US	Michigan	Grattan	43.0713	-85.372		FMNH
US	Michigan	near Grand River at Knapp Bridge	43.0055	-85.5418		FMNH
US	Michigan	Ind. Mounts near Swing Bridge, Grand Rapids	42.9872	-85.6907		FMNH
US	Michigan	Kent County	42.9872	-85.6907		DMNH
US	Michigan	Kent County, Grand Rapids	42.9872	-85.6907		fcnym.unlp.edu.ar
US	Michigan	Lyons, on bank of Grand river	42.9838	-84.9451		DMNH
US	Michigan	Grand Rapids	42.9777	-85.6792		UF
US	Michigan	Grand Rapids	42.9777	-85.6792		UF
US	Michigan	Grand Rapids	42.9777	-85.6792		SDNHM
US	Michigan	Grand Rapids	42.9777	-85.6792		CM
US	Michigan	Grand Rapids	42.9777	-85.6792		CM
US	Michigan	Grand Rapids	42.9777	-85.6792	1888	CM	Holzinger
US	Michigan	Grand Rapids	42.9777	-85.6792		CM	Prime, Henry
US	Michigan	Grand Rapids	42.9777	-85.6792	1899	CM	Walker, Bryant
US	Michigan	Grand Rapids	42.9777	-85.6792		SDNHM	Museum of Comparative Zoology
US	Michigan	Grand Rapids	42.9777	-85.6792		SDNHM
US	Michigan	Grand Rapids	42.9777	-85.6792
US	Michigan	Grand Rapids	42.9777	-85.6792		FMNH
US	Michigan	Grand Rapids	42.9777	-85.6792		FMNH	W. J. Clench
US	Michigan	Grand Rapids	42.9777	-85.6792		FMNH
US	Michigan	Grand Rapids	42.9777	-85.6792		FMNH
US	Michigan	Grand Rapids	42.9777	-85.6792		FMNH
US	Michigan	Grand Rapids	42.9634	-85.6681		MCZ	[no agent data]
US	Michigan	Grand Rapids	42.9634	-85.6681		MCZ	[no agent data]
US	Michigan	Grand Rapids	42.9634	-85.6681		MCZ	[no agent data]
US	Michigan	Grand Rapids	42.9634	-85.6681		MCZ	[no agent data]
US	Michigan	Grand Rapids	42.9634	-85.6681		MCZ	[no agent data]
US	Michigan	Grand Rapids	42.9634	-85.6681		MCZ	[no agent data]
US	Michigan	Grand Rapids	42.9634	-85.6681		MCZ	John A. McNiel
US	Michigan	Grand Rapids	42.9634	-85.6681		DMNH
US	Michigan	Grand Rapids	42.9634	-85.6681		DMNH
US	Michigan	Grand Rapids	42.9634	-85.6681		DMNH
US	Michigan	Grand Rapids	42.9634	-85.6646		UMMZ	Marsh, P.L.
US	Michigan	Grand Rapids, North America	42.9633	-85.6681		INHS	Lorenzo E. Daniels
US	Michigan	Grand Rapids, S Grand R(S shore), ground covered with water in	42.9633	-85.6681	1893	CM	Lewis, T H
US	Michigan	Grand Rapids	42.9633	-85.6717		UF
US	Michigan	Grand Rapids	42.96	-85.67		ANSP
US	Michigan	Grand Rapids	42.96	-85.67		ANSP
US	Michigan	Grand Rapids	42.96	-85.67		ANSP	Currier
US	Michigan	Ionia County	42.9463	-85.0734		DMNH
US	Michigan	North side of Grand Rapids, Grandville	42.9118	-85.7633		FMNH
US	Michigan	west of Dewitt	42.8423	-84.5691		MCZ	[no agent data]
US	Michigan	1 1/2 mi E of Sebewa	42.82	-85		UMMZ	Marsh, P.L.
US	Michigan	1 1/2 miles east of Sebewa	42.82	-85	1940	ANSP
US	Michigan	2 miles southwest of Eagle	42.81	-84.79		ANSP	van der Schalie, H.
US	Michigan	Jones Road at banks of Grand River	42.7919	-84.8186	1947	UF
US	Michigan	Maple Rd., 1/4 mi S Stein Rd., 2 mi. ESE Delhi	42.6271	-84.482	1943	UMMZ	Marsh Collection
CA	Ontario	Lake Erie, North Harbor id	42.4542	-81.1214		MCZ	[no agent data]
US	Michigan		42.3667	-70.75	1865	NBM	unknown
US	Illinois	near {soab ? see original label} North Des Plaines River	42.3545	-87.9301	1917	FMNH
US	Michigan	Sylvan Twp.	42.3196	-84.0863	1932	UF	Schalie, Van; H.
US	Michigan	Chelsea	42.3173	-84.0211		UMMZ	Marsh, P.L.
US	Michigan	Chelsea	42.3173	-84.0211	1901	FMNH	B. Walker
US	Michigan	Ann Arbor, woods near Travers Street N of town	42.3008	-83.7289		UF	Archer, A.
US	Michigan	Ann Arbor, Cedar Bend Park	42.2913	-83.7261		UF	Archer, A.
US	Michigan	Ann Arbor, Swift Street, peninsula E of Argo Pond	42.2895	-83.7403	1932	UF	Archer, A.
US	Michigan	Jackson County, Michigan, USA	42.287	-84.299	1941	SBMNH	Phil Marsh
US	Michigan	S sd Brill's Lake	42.281	-84.298	1941	FMNH	P. L. Marsh
US	Michigan	S side of Brill Lake	42.281	-84.298	1941	UMMZ	Marsh Collection
US	Michigan	S side of Brill's Lake	42.281	-84.298	1941	FMNH	P. L. Marsh
US	Michigan	South side of Brill's Lake	42.281	-84.298	1939	UMMZ	Marsh, P.L.
US	Michigan	South Side of Brill's Lake	42.281	-84.298	1941	FMNH	P. L. Marsh
US	Michigan	2 mi E of Ann Arbor, near Geddes Outflow	42.2743	-83.7022	1932	UF	Archer, A.
US	Michigan	2 mi E of Ann Arbor, near Geddes Outflow	42.2743	-83.7022		UF
US	Michigan	Ann Arbor, Steere Swamp	42.2709	-83.7263	1925	MCZ	William J. Clench
US	Michigan	Ann Arbor, Steere's Swamp	42.2709	-83.7263		DMNH
US	Michigan	Ann Arbor, Steere's Swamp	42.2709	-83.7263		fcnym.unlp.edu.ar
US	Michigan	nr. Ann Arbor, Geddes Outflow	42.2709	-83.7263	1926	MCZ	Peter Okkelberg
US	Michigan	Ann Arbor	42.27	-83.73		ANSP
US	Michigan	Ann Arbor	42.27	-83.73		FMNH
US	Michigan	Ann Arbor	42.27	-83.73		FMNH	C. Goodrich
US	Michigan	Banks Huron River, 2 miles east of Ann Arbor	42.27	-83.73		ANSP	Okkelburg
CA	Michigan	Ontario, Essex County, Devonwood Conservation Area	42.27	-82.98	2013		M. J. Oldham
US	Michigan	Geddes Outflow	42.2673	-83.6638		DMNH	Okkelberg, Peter
CA	Ontario		42.265	-82.98	2013	Centre for Biodiversity Genomics	M. J. Oldham
CA	Ontario	Essex County|Devonwood Conservation Area	42.26	-82.98	2013	University of Guelph, Centre for Biodiversity Genomics	M. J. Oldham
US	Michigan	Ann Arbor, Steere Swamp	42.2165	-83.7461		UF	Marsh, P.
US	Michigan	Steer Swamp, Ann Arbor	42.2151	-83.7482		FMNH
US	Michigan	Steere Swamp	42.2151	-83.7482		FMNH
US	Michigan	Steere Swamp, 5 mi S of Ann Arbor	42.2151	-83.7482	1933	UF
US	Michigan	Steere Swamp, Ann Arbor	42.2151	-83.7482		SDNHM	W.J. Clench
US	Michigan	Steere Swamp, Ann Arbor	42.2151	-83.7482		UMMZ	Marsh, P.L.
US	Michigan	Steere Swamp, Ann Arbor	42.2151	-83.7482		FMNH
US	Michigan	Textile & Thomas Roads, 7 1/4 mi. SSE Ann Arbor	42.2008	-83.7107	1943	UMMZ	Marsh Collection
US	Michigan	2 miles northwest of Sharon Hollow	42.18	-84.09		ANSP	Goodrich
US	Michigan	near River Raisin, 1 1/2 miles east of Norvell	42.1757	-84.1135	1942	UMMZ	Marsh, P.L.
US	Michigan	Grosse Ile, center of ile	42.1303	-83.1564	1946	FMNH	L. R. Hubricht
US	Michigan	Jones Road	42.07	-83.97		ANSP	Van der Schale, H.
US	Michigan	2 mi NW of Devils Lake	42.0238	-84.3227	1938	UMMZ	Marsh, P.L.
US	Michigan	.5 mi North of Wheatland	41.98	-84.4	1939	MCZ	Philip Marsh
US	Michigan	1 mi W of Wheatland	41.9708	-84.4192	1938	UF	Marsh, P.
US	Michigan	1 mi W of Wheatland	41.9708	-84.4192		UMMZ	Marsh, P.L.
US	Michigan	1 mi W of Wheatland	41.9708	-84.4192	1938	FMNH	P. L. Marsh
US	Michigan	1/2 mi N of Wheatland	41.9708	-84.4192	1939	UMMZ	Marsh, P.L.
US	Michigan	1mi. W of Wheatland	41.9708	-84.4192	1938	AUM	P. L. Marsh
CA	Ontario	Lake Erie, Pt. Pelee Id.	41.9667	-82.5333	1918	MCZ	[no agent data]
US	Michigan	banks of Grand R, on Jones Rd.	41.9025	-85.7994		MCZ	[no agent data]
US	Michigan	Petersburg	41.9	-83.72		ANSP	Archer, A. F.
US	Michigan	Petersburg	41.9	-83.72		ANSP	Van der Schalie, L. & Archer
US	Illinois	Thatcher Woods, River Forest	41.895	-87.8306	1950	FMNH	Alan Solem
US	Ohio	Strontian Island, Lake Erie	41.88	-80.89		ANSP	Howell, B. F.
US	Ohio	Strontian, Lake Erie	41.88	-80.89		ANSP	Hubbard, E. W.
US	Michigan	4.5 mi S of Quincy	41.8769	-84.8828	1939	UF
US	Michigan	Marlbeds, LaSalle Township	41.867	-83.4512	1918	CM	Goodrich, Calvin
CA	Ontario	Middle Sister Id, L Erie	41.8487	-83.0007	1915	CM	Walker, Bryant Goodrich, Calvin Clapp, George H
CA	Ontario	Middle Sister Island, Lake Erie, Pelee	41.8486	-83.0008		UMMZ	Goodrich, C.
US	Michigan	Niles	41.83	-86.25		ANSP	Smith, W. H.
US	Illinois	Ahrens Park, W bank of Fox River, 1 mi S of Batavia	41.8268	-88.3209	1988	FMNH	D. H. Walker
CA	Ontario	Lake Erie, North Harbor Island	41.8253	-82.8602		MCZ	Calvin Goodrich
CA	Ontario	North Harbor Island, Lake Erie	41.8253	-82.8603		CM
CA	Ontario	Lake Erie, North Harbor Island	41.8253	-82.8603		UF	Walker, B.
CA	Ontario	North Harbor I., L. Erie	41.8253	-82.8603		FMNH
CA	Ontario	North Harbor Id.	41.8253	-82.8603		FMNH
CA	Ontario	North Harbor Is., L. Erie	41.8253	-82.8603		FMNH	Goodrich
CA	Ontario	North Harbor Isl., Lake Erie	41.8253	-82.8603		FMNH
CA	Ontario	North Harbor Island	41.8253	-82.8603		UF
CA	Ontario	North Harbor Island, Lake Erie	41.8253	-82.8603		ANSP
CA	Ontario	North Harbor, Lake Erie	41.8253	-82.8603		ANSP
CA	Ontario	North Harbour Island	41.8252	-82.8602	1915	UMMZ	Walker, Bryant
CA	Ontario	N Harbour Id, L Erie	41.825	-82.8597		CM
CA	Ontario	N Harbour Id, L Erie	41.825	-82.8597		CM	Clapp, George H
CA	Ontario	N Harbour Id, L Erie	41.825	-82.8597		CM	Clapp, George H
CA	Ontario	E Sister Id, L Erie	41.813	-82.8556	1915	CM	Walker, Bryant Goodrich, Calvin Clapp, George H
US	Illinois	Fox River, Island Park, North Aurora	41.8047	-88.323	1986	FMNH	D. H. Walker
CA	Ontario		41.7987	-82.6417	2020	iNaturalist	jillcrosthwaite
US	Illinois	Fox River, island banks, just S of I88 bridge, North Aurora	41.7929	-88.3193	1988	FMNH	D. H. Walker
CA	Ontario	Lake Erie, Hen Island	41.7886	-82.7976		MCZ	Calvin Goodrich
US	Ohio	Hen Island, Lake Erie	41.7885	-82.7977	1916	CM	Holt, W P
US	Ohio	Hen Island, Lake Erie	41.7885	-82.7977	1916	CM	Holt, W P
US	Michigan	near Bean Creek , 2 mi S of Medina	41.7826	-84.2426	1940	UF	Marsh, P.
US	Michigan	Near Bean Creek, 2 mi S of Medina	41.7826	-84.2426		UMMZ	Marsh, P.L.
CA	Ontario		41.7814	-82.65	2022	iNaturalist	Peter Jessen
CA	Ontario		41.7745	-82.6591	2020	iNaturalist	Vincent Auclair
US	Michigan	near Black Creek, 1 mile east of Weston	41.77	-84.1001		UMMZ	Marsh, P.L.
CA	Ontario	Municipal Campground, E side of Pelee Island	41.7681	-82.6287	1995	CMN	Oldham, Michael J.
CA	Ontario	Ontario, Pelee Island, Richard and Beryl Ivey Nature Reserve	41.76	-82.68	2013		A.G. Harris, A. Nicolai, R.F. Foster
CA	Ontario		41.7579	-82.6798	2019	iNaturalist	Mhairi McFarlane
CA	Ontario		41.757	-82.678	2013	Centre for Biodiversity Genomics	A.G. Harris, A. Nicolai, R.F. Foster
CA	Ontario	Pelee Island|Richard and Beryl Ivey Nature Reserve	41.75	-82.67	2013	University of Guelph, Centre for Biodiversity Genomics	A.G. Harris, A. Nicolai, R.F. Foster
US	Ohio	W Sister Id, L Erie	41.7397	-83.1066	1915	CM	Clapp, George H
US	Ohio	West Sister Island, Lake Erie	41.7397	-83.1066	1915	CM	Walker, Bryant Goodrich, Calvin Clapp, George H
US	Ohio	West Sister Island, Lake Erie	41.7397	-83.1066		CM
US	Ohio	West Sister Island, Lake Erie	41.7397	-83.1066	1915	CM	Goodrich, Calvin Clapp, George H
CA	Ontario	West Sister Island, Lake Erie	41.7397	-83.1066		ANSP
CA	Ontario	Pelee Island, Fish Point	41.7359	-82.6747	1997	CMN	Oldham, Michael J.
CA	Ontario	Pelee Island, Fish Point	41.7359	-82.6747	1997	CMN	Oldham, Michael J.
CA	Ontario		41.7351	-82.6709	2018	iNaturalist	John D Reynolds
CA	Ontario		41.7351	-82.6716	2018	iNaturalist	John D Reynolds
CA	Ontario		41.735	-82.675	2013	Centre for Biodiversity Genomics	A.G. Harris
CA	Ontario		41.7338	-82.6748	2023	iNaturalist	Brent Turcotte
CA	Ontario		41.7336	-82.6743	2018	iNaturalist	David McCorquodale
CA	Ontario	South Bay, N of Fishing Point Marsh, Pelee I., Lake Erie, Ontario	41.7333	-82.65	1968	CMN	McCallum, G.
CA	Ontario	Fish Point PNR	41.7333	-82.6727	2014	Centre for Biodiversity Genomics	Annegret Nicolai
CA	Ontario	Fish Point PNR	41.7333	-82.6727	2014	Centre for Biodiversity Genomics	Annegret Nicolai
CA	Ontario	Fish Point PNR	41.7333	-82.6727	2014	Centre for Biodiversity Genomics	Annegret Nicolai
CA	Ontario	Fish Point, Pelee Island	41.7306	-82.6722	1995	CMN	Oldham, Michael J.
CA	Ontario	Fish Point, Pelee Island	41.7306	-82.6722	1995	CMN	Oldham, Michael J.
CA	Ontario	Fish Point, Pelee Isld.	41.7306	-82.6722		FMNH	Goodrich
CA	Ontario	Ontario, Pelee Island, Fish Point PNR	41.73	-82.67	2014		Annegret Nicolai
CA	Ontario	Ontario, Pelee Island, Fish Point PNR	41.73	-82.67	2014		Annegret Nicolai
CA	Ontario	Ontario, Pelee Island, Fish Point PNR	41.73	-82.67	2014		Annegret Nicolai
CA	Ontario	Ontario, Pelee Island, Fish Point Provoncial Nature Reserve	41.73	-82.67	2013		A.G. Harris
CA	Ontario	Pelee Island|Fish Point PNR	41.73	-82.67	2014	University of Guelph, Centre for Biodiversity Genomics	Annegret Nicolai
CA	Ontario	Pelee Island|Fish Point PNR	41.73	-82.67	2014	University of Guelph, Centre for Biodiversity Genomics	Annegret Nicolai
CA	Ontario	Pelee Island|Fish Point PNR	41.73	-82.67	2014	University of Guelph, Centre for Biodiversity Genomics	Annegret Nicolai
CA	Ontario	Pelee Island|Fish Point Provoncial Nature Reserve	41.73	-82.67	2013	University of Guelph, Centre for Biodiversity Genomics	A.G. Harris
CA	Ontario	Fish Point, Pelee Island	41.7297	-82.6722	1995	CMN	Oldham, Michael J.
CA	Ontario		41.7281	-82.6721	2022	iNaturalist	Mhairi McFarlane
CA	Ontario	Pelee Id, Fish Point, L Erie	41.727	-82.6719	1918	CM	Goodrich, Calvin
CA	Ontario	Pelee Id, L Erie	41.727	-82.6719	2012	CM	Ellison, Laura A
CA	Ontario	Pelee Id., L. Erie	41.727	-82.6719		FMNH	N. H. Ford
CA	Ontario	Pelee Id., L. Erie	41.727	-82.6719		FMNH
CA	Ontario	Pelee Island ON.	41.727	-82.6719	1955	CMN	Wood, Donald Montgomery
US	Ohio	North Bass Island, Lake Erie(west, end of)	41.7163	-82.8203	1916	CM	Holt, W P
US	Ohio	Lake Erie, Sugar Island	41.6927	-82.8259		UF	Holt, W.
US	Ohio	Sugar Id., Lake Erie	41.692	-82.8263		DMNH	Holt, E
US	Ohio	Sugar Id., Lake Erie	41.692	-82.8263	1916	DMNH	Walton, Munroe
US	Ohio	Sugar Id., Lake Erie	41.692	-82.8263		DMNH
US	Ohio	Sugar Id., Lake Erie	41.692	-82.8263		DMNH
US	Ohio	Sugar Id., Lake Erie	41.692	-82.8263		DMNH
US	Ohio	Sugar Id., Lake Erie	41.692	-82.8263		FMNH
US	Ohio	Sugar Island	41.692	-82.8263		UMMZ
US	Ohio	Sugar Island	41.692	-82.8263		UMMZ
US	Ohio	Sugar Island, Lake Erie	41.692	-82.8263		ANSP	Holt, W.
US	Ohio	Sugar Island, Lake Erie	41.692	-82.8263	1916	CM	Holt, W P
US	Ohio	Sugar Island, Lake Erie	41.692	-82.8263	1916	FMNH	E. Holt
US	Ohio	Sugar Island, Lake Erie	41.692	-82.8263	1916	FMNH	E. Holt
US	Ohio	Sugar Island, Lake Erie	41.692	-82.8263	1916	FMNH	G. H. Clapp
US	Ohio	Sugar Island, Lake Erie	41.692	-82.8263	1916	FMNH	G. H. Clapp
CA	Ontario	Sugar Id, L Erie	41.692	-82.8263	1916	CM	Holt, W P
CA	Ontario	Middle Id, L Erie	41.6826	-82.6838	1915	CM	Walker, Bryant Goodrich, Calvin Clapp, George H
CA	Ontario	Middle Id, L Erie	41.6826	-82.6838	1915	CM	Walker, Bryant Goodrich, Calvin Clapp, George H
CA	Ontario	Middle Island	41.682	-82.683	2013	Centre for Biodiversity Genomics	A. Nicolai
CA	Ontario	Middle Island	41.682	-82.683	2013	Centre for Biodiversity Genomics	A. Nicolai
CA	Ontario	Middle Island	41.682	-82.683	2013	Centre for Biodiversity Genomics	A. Nicolai
CA	Ontario	Middle Island	41.682	-82.683	2013	Centre for Biodiversity Genomics	A. Nicolai
CA	Ontario	Essex County|Point Pelee National Park|Middle Island	41.68	-82.68	2013	University of Guelph, Centre for Biodiversity Genomics	A. Nicolai
CA	Ontario	Essex County|Point Pelee National Park|Middle Island	41.68	-82.68	2013	University of Guelph, Centre for Biodiversity Genomics	A. Nicolai
CA	Ontario	Essex County|Point Pelee National Park|Middle Island	41.68	-82.68	2013	University of Guelph, Centre for Biodiversity Genomics	A. Nicolai
CA	Ontario	Essex County|Point Pelee National Park|Middle Island	41.68	-82.68	2013	University of Guelph, Centre for Biodiversity Genomics	A. Nicolai
CA	Ontario	Ontario, Essex County, Point Pelee National Park, Middle Island	41.68	-82.68	2013		A. Nicolai
CA	Ontario	Ontario, Essex County, Point Pelee National Park, Middle Island	41.68	-82.68	2013		A. Nicolai
CA	Ontario	Ontario, Essex County, Point Pelee National Park, Middle Island	41.68	-82.68	2013		A. Nicolai
CA	Ontario	Ontario, Essex County, Point Pelee National Park, Middle Island	41.68	-82.68	2013		A. Nicolai
US	Ohio	Rattlesnake Id., Lake Erie	41.6796	-82.8509	1916	DMNH	Holt, E
US	Ohio	Rattlesnake Island, Lake Erie	41.6796	-82.8509		ANSP	Holt.
US	Ohio	Rattlesnake Island, Lake Erie	41.6796	-82.8509	1916	CM	Holt, W P
US	Ohio	Rattlesnake Island, Lake Erie, (west end of)	41.6796	-82.8509	1916	CM	Holt, W P
US	Ohio	2 mi NE of Pioneer	41.6792	-84.5531	1941	UMMZ	Marsh, Phil
US	Ohio	Ballast Id, L Erie(W end)	41.6781	-82.7869	1916	CM	Holt, W P
US	Indiana	Berry Lake, woods to the east	41.6664	-87.4726	1886	CHAS	Collector(s): William K. Higley
US	Ohio	Gibraltar Id, L Erie, Put-in Bay	41.6585	-82.8199		CM
US	Ohio	Gibraltar Id, L Erie, Put-in Bay	41.6585	-82.8199		CM
US	Ohio	Gibraltar Id, L Erie, Put-in Bay	41.6585	-82.8199		CM
US	Ohio	Gibraltar Id, Put-in-Bay	41.6585	-82.8199	1936	CM	Richmond, Neil D
US	Ohio	Gibraltar Island	41.6585	-82.8199	2017	UF	Rundo, Louie
US	Ohio	Gibraltar Island just N of Put In Bay	41.6584	-164.927	2014	UF	Rundo, Louie
US	Ohio	Gibraltar Island just N of Put In Bay	41.6584	-164.927	2013	UF	Rundo, Louie
US	Ohio	Gibraltar Island, N side of island, N of Put-In-Bay	41.6583	-82.8209	2013	UF	Rundo, Louie
US	Ohio	N side Gibraltar Island, just N South Bass Island	41.658	-83.821	2013	UF	Rundo, Louie
US	Ohio	Put-in-bay Id.	41.65	-82.82		MCZ	[no agent data]
US	Ohio	Put-in-Bay Id., Lake Erie	41.65	-82.82		FMNH
US	Ohio	Put-in-Bay Island, Lake Erie	41.65	-82.82		CM	Clapp, George H
US	Ohio	Put-in-Bay Island, Lake Erie	41.65	-82.82	1915	CM	Walker, Bryant Goodrich, Calvin Clapp, George H
US	Ohio	Put-in-bay, Lake Erie	41.65	-82.82	1915	FMNH	G. H. Clapp
US	Ohio	Put-in-Bay, South Bass Island	41.65	-82.82	1954	ANSP
US	Ohio	South Bass Island, across road from Crystal Cave	41.6472	-82.8252	1958	UF	Smith, H.
US	Ohio	Lake Erie, Put-In-Bay Island	41.6472	-82.8227		UF
US	Ohio	Lake Erie, Put-In-Bay Island	41.6469	-82.8226		UF
US	Ohio	South Bass Id., Lake Erie, W shore across road from Crystal Cave	41.6466	-82.8271	1958	DMNH	Smith, H
US	Ohio	South Bass Island	41.6466	-82.8271	1958	FMNH	H. M. Smith
US	Ohio	Put-in-Bay, S Bass Id., across from Crystal Cave	41.6466	-82.8272	1954	DMNH	Guzeman, D
US	Ohio	Green Island	41.6459	-82.8666		UMMZ	Walker, Bryant
US	Ohio	Green Island, L. Erie	41.6459	-82.8666		FMNH	Goodrich
US	Ohio	Green Island, Lake Erie	41.6459	-82.8666		DMNH	Clapp, George
US	Ohio	Green Island, Lake Erie	41.6459	-82.8666		ANSP	Goodrich, C.
US	Ohio	Green Island, Lake Erie	41.6459	-82.8666	1868	CM	Hubbard, Dr E W
US	Ohio	Green Island, Lake Erie	41.6459	-82.8666	1898	CM	Hubbard, Dr E W
US	Ohio	Green Island, Lake Erie	41.6459	-82.8666	1915	CM	Clapp, George H
US	Ohio	Green Island, Lake Erie	41.6459	-82.8666	1915	CM	Sterki, Victor
US	Ohio	Green Island, Lake Erie	41.6459	-82.8666	1914	CM	Sterki, Victor
US	Ohio	Green Island, Lake Erie	41.6459	-82.8666	1914	CM	Sterki, Victor
US	Ohio	Green Island, Lake Erie	41.6459	-82.8666	1915	CM
US	Ohio	Green Island, Lake Erie	41.6459	-82.8666		FMNH
US	Ohio	Green Island, Lake Erie	41.6459	-82.8666		FMNH
US	Ohio	Green Island, Lake Erie	41.6459	-82.8666	1915	FMNH	G. H. Clapp
US	Ohio	Green Island, Lake Erie, Put-In-Bay Township	41.6459	-82.8666	1915	UMMZ	Walker, Bryant
US	Ohio	Green Island, Lake Erie, Put-In-Bay Township	41.6459	-82.8666	1915	UMMZ	Goodrich, C.
US	Ohio	Green Island, Strontian Island	41.6459	-82.8666		CM
US	Ohio	Green Island; Lake Erie	41.6459	-82.8666	1914	CM	Smith, Sanderson
US	Ohio	Lake Erie, Green Id.	41.6458	-82.8667		MCZ	[no agent data]
US	Ohio	Lake Erie, Green Island	41.6458	-82.8667		UF
US	Ohio	Lake Erie, Green Island	41.6458	-82.8667		UF
US	Ohio	Green (Strontian) Id, Lake Erie	41.6457	-82.8655	1915	CM	Clapp, George H
US	Ohio	Green Id., Lake Erie	41.6457	-82.8655		DMNH
US	Ohio	Green Id., Lake Erie	41.6457	-82.8655		DMNH
CA	Ontario	Green (Strontian) Island, Lake Erie	41.6457	-82.8655		ANSP
CA	Ontario	Green Id., L. Erie	41.6457	-82.8655		FMNH
US	Illinois	E side of Fox River, 5-20 m from river in forest litter, Silver Springs State Pa	41.6351	-88.5127	1988	FMNH	D. H. Walker
US	Ohio	Starve Id., Lake Erie	41.6268	-82.8224		DMNH
US	Ohio	Starve Island, Lake Erie	41.6268	-82.8224		ANSP	Holt, W.
US	Ohio	Starve Island, Lake Erie	41.6268	-82.8224	1916	CM	Holt, W P Goodrich, Calvin
US	Ohio	Starve Island, Lake Erie, near Put in Bay	41.6268	-82.8224		ANSP
US	Ohio	Kelley\'s Island, Lake Erie, north end	41.6191	-82.7123	1996	CMN	Oldham, Michael J. ; Cusick, A.W.
US	Ohio	Kelley\'s Island, Lake Erie, north end	41.6191	-82.7123	1996	CMN	Oldham, Michael J. ; Cusick, A.W.
US	Ohio	Kelley\'s Island, Lake Erie, north end	41.6191	-82.7123	1996	CMN	Oldham, Michael J. ; Cusick, A.W.
US	Ohio	Kelley\'s Island, Lake Erie, north end	41.6191	-82.7123	1996	CMN	Oldham, Michael J. ; Cusick, A.W.
US	Ohio	Kelleys Id., in Lake Erie	41.6084	-82.7013	1955	DMNH	Beatty, G
US	Ohio	Kelleys Id., in Lake Erie	41.6084	-82.7013		DMNH
US	Ohio	Kelleys Id., in Lake Erie	41.6084	-82.7013	1957	DMNH	Smith, H
US	Ohio	Kelley's Island	41.6068	-82.7063	1957	DMNS
US	Ohio	Kelley's Island	41.6068	-82.7063	1957	UF	Smith, H
US	Ohio	Kelley's Island	41.6068	-82.7063	1957	FMNH	H. A. Smith
US	Ohio	Kelleys Island(north side);, Lake Erie	41.6068	-82.7063	1916	CM	Goodrich, Calvin
US	Ohio	Kelley's Island, Lake Erie	41.6068	-82.7063	1955	ANSP	Beatty, G. H.
US	Ohio	Kelleys Island, wooded section of 4H camp	41.6068	-82.6943	1957	UF	Smith, H.
US	Ohio	Kelley's Island	41.6015	-82.7022		DMNS	Collector(s): unknown
US	Ohio	Kelleys Island	41.6	-82.71	1957	ANSP	Smith, H. M.
US	Ohio	Kelleys Id.	41.597	-82.7102	1957	DMNH	Smith; Beatty
US	Ohio	Kelleys Id.	41.597	-82.7102	1957	DMNH	Smith, H
US	Ohio	Lake Erie, Mouse Island	41.5913	-82.8326		MCZ	Calvin Goodrich
US	Ohio	Mouse Id., Lake Erie	41.5913	-82.8326		DMNH
US	Ohio	Mouse Id., L. Erie	41.5912	-82.8326	1912	FMNH	Goodrich
US	Ohio	Mouse Id., Lake Erie	41.5912	-82.8326		DMNH
US	Ohio	Mouse Id., Lake Erie	41.5912	-82.8326		DMNH
US	Ohio	Mouse Id., Lake Erie	41.5912	-82.8326		DMNH	Goodrich, Calvin
US	Ohio	Mouse Island, Lake Erie	41.5912	-82.833		UMMZ	Walker, Bryant
US	Ohio	Mouse Island, Lake Erie	41.5912	-82.833		ANSP
US	Ohio	Mouse Island, Lake Erie	41.5912	-82.833		ANSP	Goodrich, C.
US	Ohio	Mouse Island, Lake Erie	41.5912	-82.833	1916	CM	Goodrich, Calvin
US	Ohio	Mouse Island, Lake Erie	41.5912	-82.833		CM
US	Ohio	Mouse Island, Lake Erie	41.5912	-82.833	1912	CM	Goodrich, Calvin
US	Ohio	Mouse Island, Lake Erie	41.5912	-82.833	1916	CM	Clapp, George H
US	Ohio	Mouse Island, Lake Erie	41.5912	-82.833	1916	CM	Goodrich, Calvin
US	Ohio	Mouse Island, Lake Erie	41.5912	-82.833		CM
US	Ohio	Mouse Island, Lake Erie	41.5912	-82.833		CM
CA	Ontario	Mouse Island, Lake Erie	41.5912	-82.833		ANSP
US	Ohio	Mouse Island	41.5911	-82.8331		UF
US	Ohio	Mouse Island	41.5911	-82.8331		UMMZ
US	Ohio	Mouse Island	41.5911	-82.8331		UMMZ
US	Ohio	Mouse Island	41.5911	-82.8331		UMMZ
US	Ohio	Mouse Island	41.5911	-82.8331		UMMZ
US	Ohio	Mouse Island	41.5911	-82.8331		UMMZ
US	Ohio	Mouse Island	41.5911	-82.8331		UMMZ
US	Ohio	Mouse Island	41.5911	-82.8331		UMMZ
US	Ohio	Mouse Island	41.5911	-82.8331		UMMZ	Goodrich, C.
US	Ohio	Mouse Island, L. Erie	41.5911	-82.8331		FMNH
US	Ohio	Catawba Cliffs, Catawba Island	41.5859	-82.8363		UTEP	Collector(s): unknown
US	Ohio	South Bass Island, Lake Erie, Put-In-Bay	41.57	-82.8		ANSP	Smith, H. M.
US	Ohio	South Bass Island, Put-in-Bay	41.57	-82.8		FMNH	H.M. Smith
US	Ohio	near St. Joseph's of Maumee River, 2 mi. NE of Pioneer	41.5582	-83.6541	1941	UMMZ	Marsh, P.L.
US	Ohio	Marblehead	41.5307	-82.7269	1917	CM	Sterki, Victor
US	Illinois	Joliet	41.53	-88.08		HNS	N.N.
US	Illinois	Joliet	41.53	-88.08		ANSP
US	Illinois	Joliet	41.53	-88.08	1898	CM	Ferriss, James H
US	Illinois	Joliet	41.53	-88.08	1938	UMMZ	Marsh, P.L.
US	Illinois	Joliet	41.5289	-88.1051		FMNH	J. H. Ferriss
US	Illinois	Joliet	41.5286	-88.1119		CHAS	Collector(s): unknown
US	Illinois	Joliet	41.5286	-88.1119		CHAS	Collector(s): unknown
US	Indiana	Pine Station	41.5281	-86.3256	1886	CHAS	Collector(s): William K. Higley
US	Illinois	Joliet	41.5281	-88.0867		DMNH
US	Illinois	Joliet	41.525	-88.0817		UF	Ferriss, J.
US	Ohio	Danbury Township	41.5114	-82.7575	1933	UF	Goodrich, C.
US	Illinois	Rock Run, Joliet	41.5081	-88.1872	1915	SDNHM	E.E. Hand
US	Indiana	bank of St. Joseph River, at Ely Bridge, 8.5 Mi. NE of Fort Wayne	41.508	-88.1872	1941	UMMZ	Marsh, P.L.
US	Illinois	Joliet, North America	41.5042	-88.0794		INHS
US	Ohio	Sandusky Bay, Johnson Island	41.496	-82.7363	1912	CM	Sterki, Victor
US	Ohio	bank of Tiffin River, 4 mi. S of Stryker	41.4702	-84.4159	1942	UMMZ	Marsh, P.L.
US	Illinois	Michigan Central Quarry near Water Works, Joliet	41.47	-88.43		ANSP	Ferriss, J. H.
US	Indiana	Butler	41.4269	-84.8716	1949	DMNH	Walton, Munroe
US	Illinois	5.6 mi NE Morris, Rt. 6, North America	41.417	-88.3477	2009	INHS	Alison L. Price, Shawn Gibbs & Hunter M. Ray
US	Ohio	Castalia	41.4	-82.8087		CM
US	Illinois	Kankakee Feeder	41.3764	-88.224		FMNH
US	Illinois	Kankakee River, near Kankakee River Cut-off, north bank of river	41.3687	-88.2296	2008	FMNH	D. H. Walker
US	Illinois	Kankakee River, about 1 mi. W of I-55 bridge, N bank of river	41.3574	-88.2081	2009	FMNH	D. H. Walker
US	Illinois	Morris, North America	41.3572	-88.4211		INHS
US	Illinois	Wilmington Quadrangle, North America	41.3336	-88.1889		INHS
US	Illinois	Peru	41.3267	-89.0875		UF	Simpson, Charles
US	Illinois	Peru	41.3267	-89.0875	1909	CM	Hackman, H S
US	Illinois	Starved Rock State Park, Illinois River, Plum Island, S bank of island	41.3251	-88.9973	2011	FMNH	D. H. Walker
US	Illinois	Illinois River, 1.5 mi NNE Oglesby, river mile 227.8, North America	41.3192	-89.0452	2010	INHS	Kevin S. Cummings, Christopher A. Phillips, Jeremy S. Tiemann & Brandon D. Cheek
US	Ohio	Hiram	41.3122	-81.1437		FMNH
US	Ohio	1 mi S of Maumee River, 5 1/2 mi E of Defiance	41.29	-84.27	1942	UMMZ	Marsh, P.L.
US	Illinois	near Bureau, North America	41.289	-89.3657	1929	INHS	Frank C. Baker
US	Ohio	Garrettsville, Ohio	41.2844	-81.0955		NHMA
US	Ohio	Defiance(4mi below)	41.2835	-84.3627	1906	CM	Sterki, Victor
US	Ohio	Defiance(4mi below)	41.2835	-84.3627		CM
US	Ohio	Defiance(four miles east of)	41.2835	-84.3627	1906	CM	Sterki, Victor
US	Illinois	1 mi S Bureau, North America	41.275	-89.3661	1931	INHS	Frank C. Baker
US	Illinois	Illinois River below Bureau	41.2698	-89.3426	1951	FMNH	G.R. Webb
US	Illinois	ca. 10 km NW of Bourbonais, Rock Creek Canyon	41.2431	-87.9005	2005	FMNH	J. Gerber
US	Illinois	5.5 mi S Bureau, North America	41.2415	-89.4045	1931	INHS	Frank C. Baker
US	Illinois	1.2 km W of the junction of State Route 102 and S Warner Bridge Road	41.2141	-88.0269	2012	UF	Slapcinsky, John; Clark, S.; Gerber, J.
US	Illinois	14.5 km SE of Wilmington, between Kankakee River and IL State Rte. 102	41.2139	-88.0264	2012	FMNH	J. Gerber
US	Illinois	Miller-Anderson Woods, State Road 29, 1 Kilometer N of Putnam County	41.209	-89.2833	1998	UF	Slapcinsky, John
US	Illinois	Miller-Anderson Woods, State Road 29, 1 Kilometer N of Putnam County	41.209	-89.2833	1998	UF	Slapcinsky, John
US	Illinois	Kankakee River State Park	41.2087	-88.0222	2009	UF	Clark, Stephanie
US	Illinois	Putnam, North America	41.185	-89.3964	1929	INHS	Frank C. Baker
US	Illinois	Kankakee River, near Kankakee	41.1581	-87.9246		UF
US	Illinois	Kankakee Feeder	41.12	-87.8611		MCZ	[no agent data]
US	Illinois	picnic area on State Road 25, 7 km S of Lacon	40.9617	-89.4111	1998	UF	Slapcinsky, John
US	Illinois	Senachwine Creek, 1 mi N Chillicothe, Rt. 29, North America	40.937	-89.4861	2002	INHS	Kevin S. Cummings & Jeremy S. Tiemann
US	Illinois	near Dahinda on hard road 91, North America	40.9248	-90.109	1926	INHS	Frank C. Baker
US	Ohio	Put in Bay Island, Lake Erie	40.92	-80.75		ANSP
US	Indiana	Lagro, Hanging Rock	40.83	-85.7072	1992	CM	Smith, D A Weber, R
US	Indiana	Salamonie River State Forest	40.8188	-85.7057	1992	CM	Smith, D A
US	Indiana	bank of Eel River, 1.5 mi. SE of Adamsboro	40.7804	-86.2625		UMMZ	Marsh, P.L.
US	Illinois	Peoria Heights Observatory Tower, North America	40.7501	-89.5693	1932	INHS	Frank C. Baker
US	Illinois	above Peoria, North America	40.7362	-89.5526	1931	INHS	Frank C. Baker
US	Indiana	Ravine, 6 mi. SW of Logansport	40.7034	-86.4605	1941	UMMZ	Goodrich & Marsh
US	Indiana	6 mi SW of Logansport	40.7021	-86.4616	1941	UMMZ	Marsh, P.L.
US	Pennsylvania	Bellowsville	40.672	-80.3327	1924	CM	Ortmann, Arnold E
US	Illinois	Lake Bloomington	40.6436	-88.9216	1956	FMNH
US	Illinois	Mackinaw Dells near Goodfield, Rt. 9, North America	40.6243	-89.2304	1931	INHS	Frank C. Baker
US	Pennsylvania	Stoops Ferry	40.5387	-80.1989	1899	CM	Clapp, George H
US	Illinois	forest N of IL Rt.95 along tributary of the Spoon River	40.4929	-90.3211	2004	FMNH	J. E. Petzing, W. C. Handel, T. Lerczak
US	Ohio	New Philadelphia	40.4891	-81.4465		CM	Sterki, Victor
US	Ohio	New Philadelphia	40.4891	-81.4465	1909	CM	Sterki, Victor
US	Ohio	New Philadelphia	40.4891	-81.4465	1914	CM	Sterki, Victor
US	Ohio	New Philadelphia	40.4891	-81.4465	1904	FMNH	V. Sterki
US	Ohio	New Philadelphia(by), Blicktown	40.4891	-81.4465	1888	CM
US	Ohio	New Philadelphia(E of)	40.4891	-81.4465		CM	Sterki, Victor
US	Indiana		40.4775	-86.8787	2024	iNaturalist	Grace Schumacher
US	Indiana		40.4755	-86.8787	2024	iNaturalist	Grace Schumacher
US	Indiana		40.4753	-86.8781	2023	iNaturalist	Grace Schumacher
US	Indiana		40.4734	-86.8709	2024	iNaturalist	Grace Schumacher
US	Pennsylvania	McKees Rocks, Indian mound	40.466	-80.065	1896	CM	Clapp, George H
US	Indiana		40.4446	-86.8286	2024	iNaturalist	Grace Schumacher
US	Pennsylvania	Pittsburgh	40.4397	-80.0025		CM
US	Indiana		40.4381	-86.8946	2024	iNaturalist	Grace Schumacher
US	Indiana	Wabash River, West Lafayette	40.43	-86.91	1916	ANSP	Satterthwait, A. F.
US	Indiana		40.4124	-87.0655	2023	iNaturalist	Grace Schumacher
US	Indiana	Lafayette	40.4047	-86.8743		CHAS	Collector(s): unknown
US	Indiana	Bloomington(2mi SW), Fullerton Pk	40.3938	-89.0874	1992	CM	Smith, D A Marche, T
US	Pennsylvania	Hickory Club, US-30, Raccoon Cr	40.3879	-80.2272	1931	CM	Brooks, Stanley T Watts, Betty
US	Pennsylvania	Hickory Club, US-30, Raccoon Cr	40.3879	-80.2272	1931	CM	Marshall, I H
US	Pennsylvania	Mt Lebanon(road cut)	40.3863	-80.0442	1947	CM	Guilday, John
US	Indiana	Wabash River, 1 mi NE Black Rock, downstream of Granville Bridge at Colliers Island, North America	40.3753	-87.0849	1988	INHS	Kevin S. Cummings, Christine A. Mayer & T. Mina Tynan
US	Indiana	Old Forest Bed, Lawrenceburg	40.37	-86.33		ANSP	Billups, A. C.
US	Ohio	Reeds Mills	40.36	-80.7485	1920	CM	Ortmann, Arnold E
US	Pennsylvania	Mayview	40.3336	-80.1114	1925	CM	Ortmann, Arnold E
US	Pennsylvania	Mayview	40.3336	-80.1114	1925	CM	Ortmann, Arnold E
US	Pennsylvania	Upper St Clair, Boyce Mayview Pk	40.3247	-80.1035	2003	CM	Pearce, Timothy A
US	Pennsylvania	Hills Station(historical)	40.31	-80.11	1926	CM	Ortmann, Arnold E
US	Illinois	Havana	40.3	-90.061		FMNH
US	Pennsylvania	Near Coulter	40.3	-79.8	1941	ANSP	Cribbins, J.
US	Pennsylvania	Elizabeth	40.27	-79.89	1940	ANSP	Roslund, H.
US	Pennsylvania	Morganza	40.27	-80.16	1923	ANSP	Ortmann, A. E.
US	Pennsylvania	Morganza	40.27	-80.16	1926	CM	Ortmann, Arnold E
US	Pennsylvania	Morganza	40.27	-80.16	1923	CM	Ortmann, Arnold E
US	Pennsylvania	Morganza	40.27	-80.16	1926	CM	Ortmann, Arnold E
US	Pennsylvania	Morganza	40.27	-80.16	1926	CM	Ortmann, Arnold E
US	Pennsylvania	Morganza	40.27	-80.16	1924	CM	Ortmann, Arnold E
US	Pennsylvania	Morganza	40.27	-80.16		MACN
US	Pennsylvania	Scott Haven(near), see USGS McKeesport quad supplement	40.2556	-79.7891		CM	George, Richard
US	Pennsylvania	Scott Haven(near), see USGS McKeesport quad supplement	40.2556	-79.7891	2003	CM	George, Richard
US	Pennsylvania	Scott Haven(near), see USGS McKeesport quad supplement	40.2556	-79.7891	2003	CM	George, Richard
US	Ohio	Scioto River, Bellepoint, Ohio	40.2458	-83.1517	1973	LI	Kemper Hessie
US	Pennsylvania	Near Sutersville	40.24	-79.8	1939	ANSP
US	Pennsylvania	Ridge west of Ligonier	40.24	-79.24		ANSP	Archer, A. F.
US	Indiana	Wabash River, 0.75 mi SW Fountain, North America	40.2174	-87.3469	1988	INHS	Kevin S. Cummings, Christine A. Mayer & T. Mina Tynan
US	Illinois	8 mi SE Industry, North America	40.2156	-90.5191	1931	INHS	Frank C. Baker
US	West Virginia	Bethany	40.21	-80.56	1940	ANSP	Darsie, R.
US	Pennsylvania	New Eagle	40.207	-79.9536	1948	CM	Kutchka, Mrs K G
US	Pennsylvania	New Eagle	40.207	-79.9536	1948	CM	Kutchka, K G
US	Indiana	Wabash River, 2 mi SW Fountain, North America	40.2058	-87.3771	1988	INHS	Kevin S. Cummings, Christine A. Mayer & T. Mina Tynan
US	Illinois	about 2 mi. SE Collison, Middle Fork State Fish and Wildlife Area	40.2035	-87.7612	1998	FMNH	K. S. Cummings, R. Larimore, R. E. Szafoni
US	Illinois	about 2 mi. SE Collison, Middle Fork State Fish and Wildlife Area	40.2035	-87.7612	1998	FMNH	K. S. Cummings, R. Larimore, R. E. Szafoni
US	Illinois	about 2 mi. SE Collison, Middle Fork State Fish and Wildlife Area	40.2035	-87.7612	1998	FMNH	K. S. Cummings, R. Larimore, R. E. Szafoni
US	Indiana	Muncie	40.1934	-85.3864		FMNH
US	Indiana	Muncie	40.1934	-85.3864		CM	Phinney, Dr A J
US	Pennsylvania	Cedar Creek	40.176	-79.7835	2009	CM	L, Koneckly D, White
US	Pennsylvania	Smithton	40.1538	-79.7417	1925	CM	Ortmann, Arnold E
US	Illinois	Augerville Woods	40.1448	-88.1654	1907	FMNH	J. Zetek
US	Ohio	4 miles south of Piqua	40.14	-84.24		ANSP
US	Illinois	Danville, Salt Fk R(middle fk)	40.138	-87.6166		CM
US	Illinois	2 mi NE of Oakwood	40.1369	-87.7516	1937	FMNH	A. F. Satterthwait
US	Illinois	Hillery, nr Danville	40.1311	-87.6945	1910	FMNH	J. Zetek
US	Illinois	Vermilion River, Danville, U.S. Rt. 150 bridge, North America	40.1222	-87.6356	2018	INHS	Alison P. Stodola, Rachel M. Vinsel, et al.
US	Indiana	Darlington(1 mi N), CR 700E	40.1212	-86.766	1990	CM	Smith, D A
US	Illinois	E bank, N Interurban bridge, North America	40.1192	-87.7277	1926	INHS	Frank C. Baker
US	Illinois	Muncie, woods N of RR	40.1157	-87.843	1909	FMNH	J. Zetek
US	Illinois	Middle Fork Vermilion River Valley (East), near Gray's Siding, North America	40.1112	-87.7379	1929	INHS	Frank C. Baker
US	Illinois	woodland SE Oakwood, North America	40.1009	-87.7676	1929	INHS	Frank C. Baker
US	West Virginia	Oglebay Park, Wheeling	40.1	-80.66	1938	ANSP
US	West Virginia	Oglebay Park, Wheeling(near)	40.0966	-80.6618		CM
US	West Virginia	Oglebay Park, Wheeling(near)	40.0966	-80.6618	1931	CM	Netting, M Graham
US	Illinois	E Bank of The Vermillion River, at State Road 71	40.0761	-87.9583	1988	UF	Slapcinsky, John
US	Pennsylvania	Spring Mills, Spring Mill County Park	40.0754	-75.2803		DMNH
US	Indiana	dry stream bed leading into White River, nr. Noblesville	40.0443	-86.02	1974	FMNH	V. Reaves
US	Indiana	Crawfordsville, CR 400W(0.8mi E)	40.0435	-86.9655	1990	CM	Smith, D A
US	Pennsylvania	La Belle	40.0128	-79.9824		DMNH
US	Indiana	Hibernia, CR 525W & CR 300S(jct)	40.0045	-87.0023	1990	CM	Smith, D A
US	Pennsylvania	Simpson Hill(lower slope)	39.9966	-79.8983	2005	CM	Grund, Steve
US	Pennsylvania	Simpson Hill(Delphinium locality), Dunlap Creek(S-facing slope just above)	39.9965	-79.8977	2006	CM	Pearce, Timothy A Turner, K Hopey, D
US	Indiana	Crawfordsville(SW of), CR 400W, CR 400S(1mi N)	39.9883	-86.9835	1990	CM	Smith, D A
US	Indiana	Crawfordsville(SW of), CR 400W, CR 400S(1mi N)	39.9883	-86.9835	1990	CM	Smith, D A
US	Pennsylvania	Clarksville	39.9729	-80.0439		CM
US	Ohio	Route 41 NE out of W. Union	39.964	-84.3286	1979	FMNH	G.R. Webb
US	Ohio	Columbus	39.96	-83		ANSP	Bland, T.
US	Ohio	Columbus	39.96	-83		ANSP
US	Ohio	Columbus	39.96	-83		CM
US	Ohio	Columbus	39.96	-83	1885	CM	Moores, Henry
US	Pennsylvania	Enlow Fork Extravaganza	39.9593	-80.4675	2009	CM	Pearce, Timothy A
US	Pennsylvania	Rices Landing(0.5 mi N), Rush Run Valley	39.9585	-80.0167	1940	CM	MacMillan, Gordon K
US	Illinois	N of La Grange, forest along W of La Grange Lock Road	39.9568	-90.5373	2006	FMNH	J. E. Petzing
US	Pennsylvania	Crucible	39.95	-79.97	1940	ANSP	Henderson, L.
US	Indiana		39.9426	-86.0666	2022	iNaturalist	cemay
US	Pennsylvania	Jacobs Ferry(S of), Muddy Cr(by)	39.9025	-79.9664	1940	CM	MacMillan, Gordon K
US	Pennsylvania	Waynesburg	39.9	-80.18		ANSP	Rhoads, S. N.
US	Ohio	2 mi. E of Vandalia, 1 mi. N of Taylorsville Dam, Sunderland Falls	39.8954	-84.1637	1962	FMNH	H.J. Walter, E. Zaidain
US	Ohio	2 mi. E of Vandalia, 1 mi. N of Taylorsville Dam, Sunderland Falls	39.8954	-84.1637	1962	FMNH	H.J. Walter, E. Zaidain, K. Zaidain
US	Indiana	Turkey Run State Park	39.8928	-87.2068	1953	FMNH	F. R. Fechtner
US	Pennsylvania	Waynesburg, Ten Mile Cr(S fork)	39.8928	-80.1808	1931	CM	Brooks, Stanley T
US	Indiana	Turkey Run State Park	39.8925	-87.205	1991	CM	Smith, D A
US	Ohio	Sunderland Falls	39.8903	-84.1977	1965	FMNH	H.J. Walter
US	Ohio	Sunderland Falls, Vandalia	39.8903	-84.1977	1902	FMNH	A. C. Billups
US	Indiana	Turkey Run State Park, North America	39.89	-87.195	1927	INHS	Alvin R. Cahn & J. Kemp
US	Indiana	Turkey Run State Park, near Calcareous Springs	39.8849	-87.2077	1936	FMNH	L. R. Hubricht
US	Ohio	Enon	39.88	-83.94		ANSP
US	Ohio	Miami River, Taylorsville Dam	39.8743	-84.162		FMNH
US	Ohio	Clay Township, Sec. 16	39.8732	-84.4262	1945	UMMZ	Clark, C.
US	Pennsylvania	Carmichaels(4mi SE), Indian garbage dump	39.8628	-79.9296	1947	CM	Stewart, Dr Paul
US	Pennsylvania	Waynesburg(3 mi S)	39.8591	-80.1781	1948	CM	Stewart, Dr Paul
US	Indiana	nr. Millersville	39.8531	-86.0917	1942	MCZ	Glen R. Webb
US	Pennsylvania	Nemacolin(near), Peap Hollow	39.8045	-79.55		CM
US	Illinois		39.8043	-88.871		FMNH
US	Ohio	Deweese Park, Stillwater River	39.7922	-84.2041	1971	FMNH	H. J. Walter
US	Indiana	Montezuma	39.7916	-87.3708	1904	FMNH	L. E. Daniels
US	Indiana	Montezuma	39.7916	-87.3708	1904	FMNH
US	Ohio	near Yellow Springs, John Bryan State Park	39.7897	-83.8547	1961	FMNH	H.J. Walter
US	Ohio	near Xenia, Little Miami River	39.7894	-83.8955		FMNH	H. J. Walter
US	Indiana	Hillsdale	39.7859	-87.3903	1904	FMNH
US	Indiana	Boy Scout Camp	39.7825	-86.139	1942	FMNH	G. R. Webb
US	Indiana	HIll Q	39.7825	-86.139	1937	FMNH	G. R. Webb
US	Indiana	Indianapolis	39.7817	-86.1385		MCZ	[no agent data]
US	Indiana	Indianapolis	39.7817	-86.1385		MCZ	[no agent data]
US	Indiana	Indianapolis	39.7817	-86.1385		CM	Beauchamp, Rev WM
US	Indiana	Indianapolis	39.7667	-86.15		FMNH
US	West Virginia	Kent	39.7664	-80.8604		CM
US	Indiana	Indianapolis	39.75	-86.17		ANSP
US	West Virginia	Cameron(6 mi from), Fish Cr(by)	39.7386	-94.2418		CM
US	West Virginia	Cameron(6mi from)	39.7386	-94.2418	1939	CM	Boggess, Grace
US	Illinois	2 mi W Kinderhook, North America	39.701	-91.1951	1932	INHS	Frank C. Baker
US	Indiana		39.6722	-84.8447	2023	iNaturalist	Donna J. Parry
US	Indiana		39.672	-86.2287		FMNH
US	Indiana	Connersville	39.6697	-85.139		FMNH
US	Indiana	Connersville	39.6697	-85.139	1888	CM
US	Indiana	Connersville	39.6692	-85.1385			Singley, J;Singley, J;Singley, J
US	Indiana	Fayette Co	39.6401	-85.1787	1903	MCZ	C. S. Hodgson
US	Indiana	Connersville	39.6387	-85.1372		DMNH	Henry, W
US	Illinois	N Paris, Rt. 1, North America	39.6303	-87.6936	1931	INHS	Frank C. Baker
US	Indiana	Connersville	39.6301	-85.1405		UF	Enos
US	Illinois	just W of Florence	39.6281	-90.6206	1942	FMNH	L. R. Hubricht
US	Illinois	Florence, North America	39.6272	-90.6106	1931	INHS	Frank C. Baker
US	Ohio	German Township, Sec. 23	39.6218	-84.4127	1945	UMMZ	Clark, C.
US	Ohio	50 miles from Cincinnati	39.6109	-84.6474		CHAS	Collector(s): J. L. Hooper
US	Ohio	Circleville	39.6033	-82.9413		DMNH
US	Ohio	Circleville	39.6033	-82.9413		FMNH
US	Ohio	Circleville	39.6006	-82.946		MCZ	Bennett
US	Indiana	3.5 mi S of Connersville, off State highway 121	39.5904	-85.1411		MCZ	[no agent data]
US	Indiana	Sugar Creek, mature flood plain. Mesophytic forest. Under logs and leaves of Forest floor	39.5639	-85.9155	1925	USNM	J. Morrison
US	Ohio	Logan Township, Section 22	39.5393	-82.407	1945	UMMZ	Clark, C.
US	Indiana	woods along White R., S of Indianapolis	39.5112	-86.3784		FMNH
US	Ohio	Wilmington(near), Cowan Creek	39.4444	-83.8265		CM	Haseman, J O
US	Ohio	Kinnikinnick	39.4259	-82.9527		DMNH
US	Ohio	Kinnikinnik	39.4259	-82.9527		ANSP
US	Ohio	near Kinnikinnick	39.4258	-82.9528		UF	Bales, B.
US	Ohio	Near Kinnikinnick	39.4258	-82.9528		ANSP	Bales, B. R.
US	Indiana	Brookville	39.4231	-85.0127		MCZ	[no agent data]
US	Indiana	Brookville	39.4221	-85.0159		DMNH
US	Indiana	Brookville	39.4183	-85.0086	1897	FMNH
US	Ohio	Millville	39.3903	-84.6543	1893	CM	Morgan, Thomas
US	Ohio	South Lebanon	39.37	-84.21		ANSP
US	Indiana	Flatrock River, Flat Rock, North America	39.368	-85.8275	1989	INHS	Kevin S. Cummings, Christine A. Mayer & Mike E. Retzer
US	Kentucky	2 mi NE of Greensberg	39.3667	-85.4567	1954	FMNH	L. R. Hubricht
US	Illinois	Cliffdale, North America	39.3606	-90.6264	1931	INHS	Frank C. Baker
US	Indiana	Flat Rock River	39.36	-85.83	1919	ANSP	Fluck, W. H.
US	Indiana	State Forest	39.336	-86.4703	1951	FMNH	M. C. Teskey
US	Indiana	Crumps property along Flatrock River, NE German Township, Section 4	39.3289	-85.8618		UF	Fluck, W.
US	Indiana	Morgan-Monroe State Forest	39.3251	-86.4201	1992	CM	Smith, D A
US	Indiana	Crump's Land, along Flatrock rver	39.3154	-85.9025		DMNH
US	Ohio	Hamilton	39.3005	-84.6406		UF
US	Ohio	Hamilton	39.3005	-84.6406		FMNH
US	Ohio	Hamilton(5 mi N), Dixie farm	39.3005	-84.6406	1920	CM	Sterki, Victor
US	Ohio	Hamilton(5mi from), Dixie Farm	39.3005	-84.6406	1920	CM	Shepherd, R T
US	Indiana	McCormack's Creek Canyon State Park, Spencer	39.2984	-86.7242	1953	UMMZ	Solems
US	Indiana	Hope	39.298	-85.7681	1919	FMNH	W. H. Fluck
US	Indiana	Hope	39.298	-85.7681	1920	CM	Fluck, Rev W H
US	Illinois	2 mi S Kampsville, North America	39.2957	-90.6067	1931	INHS	Frank C. Baker
US	Illinois	Bartholomew Beach, Kampsville, North America	39.2957	-90.6067	1931	INHS	Frank C. Baker
US	Michigan	Pierce Road, NW of Sharonville	39.2805	-84.4123	1958	UMMZ	HvdS
US	Ohio	New Baltimore, bluff along L bank of Great Miami River	39.261	-84.6624	1999	UF	Lee, Harry
US	Ohio	Whitewater River nr. Harrison, OH downstream to U. S. Hwy 50 crossing	39.2361	-84.8001		AUM	Michael M. Gangloff
US	Illinois	Hamburg	39.23	-90.7176		MCZ	[no agent data]
US	Indiana	Bartholomew County	39.2073	-85.8897		DMNH
US	Ohio		39.1956	-84.7867	2019	iNaturalist	Jessee J. Smith
US	Ohio	Cincinatti, Mount Airy Forrest, City Park, Banks of Shepherds Creek	39.1914	-84.5703		UF	Pojeta, J.
US	Illinois	1 mi N Hardin, North America	39.1701	-90.6137	1931	INHS	Frank C. Baker
US	Ohio	Cincinnati	39.17	-84.5		ANSP
US	Ohio	Cincinnati	39.17	-84.5		ANSP
US	Ohio	Cincinnati	39.17	-84.5		FMNH
US	Ohio	Cincinnati	39.17	-84.5		FMNH
US	Ohio	Cincinnati	39.17	-84.5		FMNH
US	Ohio	Cincinnati(near)	39.17	-84.5	1933	CM	Burnett, William E
US	Ohio	Cincinnati	39.162	-84.4569		UMMZ	Marsh, P.L.
US	Ohio	Cincinnati, Hills	39.162	-84.4569		MCZ	[no agent data]
US	Ohio	Cincinnati, Linwood	39.162	-84.4569		MCZ	[no agent data]
US	Ohio	Cincinnati, Linwood	39.162	-84.4569		MCZ	Richard Ellsworth Call
US	Ohio	Cincinnati	39.1619	-84.4569		MCZ	[no agent data]
US	Ohio	Cincinnati	39.1619	-84.4569		MCZ	[no agent data]
US	Ohio	Cincinnati	39.1619	-84.4569		MCZ	[no agent data]
US	Ohio	Cincinnati, North America	39.1619	-84.4569		INHS
US	Ohio	Cincinnati	39.16	-84.46		ANSP
US	Ohio	Cincinnati	39.16	-84.46		ANSP	Fahrenbruck, A. H.
US	Ohio	Cincinnati	39.1343	-84.4928		YPM	Anthony, J. G.
US	Ohio	Cincinnati	39.131	-84.5099		CHAS	Collector(s): unknown
US	Ohio	Linwood, Cincinnati	39.1267	-84.4099		UiT	US National Museum
US	Ohio	Cincinnati, Linwood	39.1263	-84.4098		UF
US	Ohio	Cincinnati, Linwood Park	39.1243	-84.4119		DMNH
US	Ohio	Cincinnati	39.1139	-84.4921		UF
US	Ohio	Sta. GS-192, 2.5 mi. N of Idaho on Leeth Creek Road	39.11	-83.1492	1982	FMNH	K. C. Emberton
US	Indiana	Laurenceburg	39.1029	-84.8726	1904	FMNH
US	Indiana	Lawrenceburg	39.1029	-84.8726	1903	FMNH
US	Indiana	Lawrenceburg	39.1029	-84.8726	1900	FMNH
US	Indiana	Ludlow Hill, Lawrenceburg	39.0995	-84.8708	1903	FMNH
US	Indiana	Ludlows hill, Lawrenceburg	39.0995	-84.8708	1900	FMNH	C. F. BIllups
US	Indiana	Ludlows Hill, Lawrenceburg	39.0995	-84.8708	1897	FMNH	A. C. Billups
US	Indiana	Lawrenceburg, Ludlow Hill, North America	39.0994	-84.8708	1903	INHS	Lorenzo E. Daniels
US	Indiana	Lawrenceburg, Ludlows Hill	39.0994	-84.8708	1902	CM	Billups, A C
US	Indiana	Lawrenceburg, Ludlows Hill	39.0994	-84.8708		CM	Sterki, Victor
US	Indiana	Lawrenceburg, North America	39.0994	-84.8708		INHS
US	Indiana	Lawrenceburg; old forest bed of	39.0994	-84.8708	1903	CM	Billups, A C
US	Indiana	Lawrenceburg	39.0973	-84.8685		CHAS	Collector(s): unknown
US	Indiana	Lawrenceburg	39.0909	-84.85	1903	MCZ	C. S. Hodgson
US	Indiana	Lawrenceburg	39.0909	-84.85		DMNH
US	Indiana	Lawrenceburg	39.09	-84.85		ANSP	Billups, A. C.
US	Indiana	old forest bed of the Ohio, Lawrenceburg	39.0833	-84.8525	1902	FMNH	C. F. BIllups
US	Indiana	Lawrenceburg	39.08	-84.85		ANSP
US	Kentucky	Bromley	39.0797	-84.5617		DMNH
US	Indiana	Aurora, Holmans Hill	39.0449	-84.8999		CM	Sterki, Victor
US	Missouri	Lincoln County, Missouri, USA	39.0333	-90.9333	1969	SBMNH	Charles D. Miles
US	Missouri	Lincoln County, Missouri, USA	39.0333	-90.9333	1969	SBMNH	Richard L. Reeder
US	Missouri	Lincoln County, Missouri, USA	39.0333	-90.9333	1968	SBMNH	Charles D. Miles
US	Missouri	Lincoln County, Missouri, USA	39.0333	-90.9333	1968	SBMNH	Charles D. Miles
US	Ohio	Serpent Mound, steep bluff above river, Rt.73	39.024	-83.4312	1975	FMNH	D. E. Beetle
US	Missouri	Stoy, 450yards W of County Highway	38.9975	-87.8331	1967	LI	Buettemeyer
US	Illinois	1.5 mi W Illinois River, [Meppen Bluffs], North America	38.9969	-90.6047	1931	INHS	Frank C. Baker
US	Missouri	10 mi E of Columbia	38.9548	-92.1495		UF
US	Missouri	Columbia, Hicks Ravine	38.9517	-92.3339	1946	UF
US	Missouri	Columbia	38.9513	-92.3344		UF
US	Missouri	S of Columbia, bluffs along ...Creek, North America	38.9259	-92.353	1936	INHS	Leslie Hubricht
US	Ohio	Concord Township, Bellepoint Slope, 0.3 mi. N of mouth of Mill Creek, east bank	38.9045	-82.8481	1973	FMNH	F. H. Schilling
US	Ohio	Concord Township, woods on east valley slope of Scioto River opposite Bellepoint	38.9045	-82.8481	1976	FMNH	D. E. Beetle
US	Ohio	Concord Twp., E. valley slope of Scioto R.	38.9045	-82.8481	1976	DMNH	Stansbery, David
US	Missouri	Musicks Ferry	38.8618	-90.339	1933	FMNH	L. R. Hubricht
US	Missouri	Musicks Ferry	38.8618	-90.339	1932	FMNH	L. R. Hubricht
US	Indiana	Bedford	38.8612	-86.4872	1903	FMNH
US	Ohio	Bedford	38.8612	-86.4872	1903	FMNH	L. E. Daniels
US	Missouri	Columbus	38.8586	-93.8908		MCZ	Quintard
US	Missouri	Pettis County, Missouri, USA	38.8533	-93.285		SBMNH	Charles D. Miles
US	Missouri	Fulton	38.85	-91.95		ANSP
US	Missouri	Fulton	38.85	-91.95	1914	CM	Johnson, C W
US	Missouri	Providence	38.84	-92.41		ANSP	Sampson, F. A.
US	Missouri	Providence	38.84	-92.41	1936	FMNH	L. R. Hubricht
US	Missouri	Cote Sans Dessein	38.8342	-91.9641	1906	CM	Webb, Walter F
US	Indiana	Medora	38.8251	-86.17	1904	FMNH
US	Missouri	1 mi W of St. Charles	38.79	-90.49	1933	FMNH	L. R. Hubricht
US	Kentucky	Crittenden	38.7843	-84.6045	1943	UMMZ	Shelford, V.
US	Indiana	Clifty Falls State Park near Madison, North America	38.7594	-85.4186	1932	INHS	Harley J. Van Cleave
US	Indiana	Madison	38.7487	-85.4043		FMNH
US	Indiana	Madison	38.7487	-85.4043	1894	CM	Winkley, Rev Henry W
US	Indiana	Madison	38.7487	-85.4043		FMNH
US	Indiana	Madison County	38.7487	-85.4043		DMNH
US	Indiana	Mitchell	38.7358	-86.4767	1904	FMNH
US	Indiana	Mitchell	38.7358	-86.4767	1901	FMNH	L. E. Daniels
US	Indiana	Spring Mill State Park	38.7334	-86.42	1935	ANSP	Goodrich, Van der Schalie
US	Indiana	Spring Mill State Park	38.7334	-86.42		ANSP	Goodrich, C. & Van der Schalie, H.
US	Indiana	Spring Mill State Park	38.7334	-86.42	1935	ANSP	Van der Schalie, H. & Goodrich, C.
US	Indiana	Spring Mill State Park	38.7334	-86.42		DMNH
US	Indiana	Spring Mill State Park	38.7334	-86.42		FMNH
US	Indiana	Spring Mill State Park	38.7334	-86.42	1992	CM	Smith, D A
US	Indiana	Spring Mill State Park	38.7334	-86.42	1935	ANSP	Van der Schalie, H. & Goodrich, C.
US	Indiana	Spring Mill State Park, Mitchell	38.7334	-86.42	1954	UMMZ	Solem, Alan & Mary
US	Missouri	1 mi E of Hine	38.73	-90.52	1933	FMNH	L. R. Hubricht
US	Missouri	1 mi E of Hine	38.73	-90.52	1933	FMNH	L. R. Hubricht
US	Kentucky	Milton	38.7225	-85.3693		MCZ	[no agent data]
US	Missouri	E. side of Creve Coeur Lake	38.7177	-90.4771		DMNH
US	Missouri	Creve Coeur Lake Park	38.7176	-90.4766	1929	FMNH	L. R. Hubricht
US	Missouri	Creve Coeur Lake(E side)	38.7176	-90.4766	1933	CM	Burnett, William E
US	Illinois	N Rt. 12, opposite Vincennes, IN, North America	38.7096	-87.5204	1926	INHS	Frank C. Baker
US	Missouri	Sedalia	38.7045	-93.2283		ANSP	Sampson, F. A.
US	Missouri	Sedalia	38.7045	-93.2283		ANSP	Crandall, O. A.
US	Missouri	Sedalia	38.7045	-93.2283		MCZ	[no agent data]
US	Missouri	Sedalia	38.7045	-93.2283	1892	CM	Sampson, F A
US	Missouri	Sedalia	38.7045	-93.2283		FMNH
US	Missouri	Sedalia	38.7045	-93.2283		FMNH
US	Illinois	Collinsville	38.6709	-90.0045	1934	FMNH	L. R. Hubricht
US	Missouri	Monarch	38.6433	-90.6715	1937	FMNH	L. R. Hubricht
US	Illinois	0.5 mi S of Caseyville	38.6303	-90.0328	1937	FMNH	L. R. Hubricht
US	Missouri	1 mi N of Cedar City	38.63	-92.18	1936	FMNH	L. R. Hubricht
US	Missouri	1 mi SE of Dutzow	38.61	-90.99	1936	FMNH	L. R. Hubricht
US	Illinois	White River, W Fork of river in SE part of county	38.5969	-88.7087	1940	DMNH	Webb, Glenn
US	Indiana	White River	38.5969	-88.7087	1940	UMMZ	Marsh, Phil
US	Missouri	Callaway County, Missouri, USA	38.5928	-92.1061		SBMNH	Richard L. Reeder
US	Missouri	Callaway County, Missouri, USA	38.5928	-92.1061		SBMNH	Richard L. Reeder
US	Missouri	Callaway County, Missouri, USA	38.5928	-92.1061		SBMNH	Richard L. Reeder
US	Missouri	Glencoe	38.586	-90.6681	1971	DMNH	Schilling, Freida
US	Missouri	Glencoe	38.586	-90.6681	1981
US	Illinois	Centerville	38.5829	-90.1297	1933	FMNH	L. R. Hubricht
US	Missouri	Kirkwood, Osage Hills	38.5684	-90.4476	1931	FMNH	L. R. Hubricht
US	Missouri	5 miles north of Eureka	38.568	-90.6452	1971	UF	Kemper, Hessie
US	Missouri	5.5 mi. N of Eureka, Rockwoods Reservation, across stream from Picnic Area #3	38.568	-90.6452	1968	FMNH	F. H. Schilling
US	Missouri	5.5 mi. N of Eureka, Rockwoods Reservation, on hillside above stream in Picnic A	38.568	-90.6452	1966	FMNH	F. H. Schilling
US	Missouri	5.5mi North of Eureka	38.568	-90.6452	1969
US	Missouri	approx. 5 mi. NE of Eureka, near Glencoe, Palisades, on top of bluff	38.568	-90.6452	1970	FMNH	F. H. Schilling
US	Missouri	approx. 5.5 mi. NNW of Eureka, 2.25 mi. WNW of Glencoe, Rockwoods Reservation, j	38.568	-90.6452	1981	FMNH	F. H. Schilling
US	Missouri	approx. 5.5 mi. NNW of Eureka, approx. 2.25 mi. WNW of Glencoe, Rockw	38.568	-90.6452	1980	FMNH	F. H. Schilling
US	Missouri	Meramec Highlands	38.566	-90.4453	1904	CM	Clapp, George H
US	Missouri	Fern Glen	38.5518	-90.5317	1933	FMNH	L. R. Hubricht
US	Missouri	Castlewood	38.5486	-90.5456	1970	FMNH	F. H. Schilling
US	Missouri	Castlewood State Park, near St. Louis	38.5486	-90.5456		UF	Schilling, Frieda; Kemper, Hessie
US	Missouri	Castlewood, on hillside	38.5486	-90.5456	1969	FMNH	F. H. Schilling
US	Montana	Castlewood, Montana	38.5486	-90.5456		LI	Kemper Hessie
US	Missouri	Buder Park, 1 mi SE of Valley Park	38.5379	-90.489	1933	FMNH	L. R. Hubricht
US	Missouri	N of Eureka, Rockwood Reservation	38.5379	-90.6455	1967	FMNH
US	Illinois	Falling Spring	38.5377	-90.1915	1937	FMNH	L. R. Hubricht
US	Illinois	Dupo	38.5162	-90.2104	1945	FMNH	G. R. Webb
US	Kentucky	Drennon Springs	38.5077	-85.0541		CM	Smith, Sanderson
US	Missouri	Osage County, Missouri, USA	38.507	-91.9434		SBMNH	Charles D. Miles
US	Missouri	St Louis	38.5025	-90.5722		CM
US	Missouri	St. Louis County, Missouri, USA	38.5025	-90.5722	1931	SBMNH	L. Hubricht
US	Missouri	3 mi E of Eureka	38.5022	-90.5727	1931	FMNH	L. R. Hubricht
US	Missouri	3 mi E of Eureka	38.5022	-90.5727	1931	FMNH	L. R. Hubricht
US	Missouri	3 mi E of Eureka, North America	38.5022	-90.5727	1931	INHS	Leslie Hubricht
US	Missouri	1 mi W of Allenton	38.5	-90.7	1935	FMNH	L. R. Hubricht
US	Missouri	2 mi S of Gray Summit, bluffs along Meremec River, North America	38.4643	-90.8115	1936	INHS	Leslie Hubricht
US	Missouri	Cliff Cave	38.4594	-90.2894	1933	FMNH	L. R. Hubricht
US	Illinois	3.4 mi N of Fountain Gap	38.4333	-90.2634	1937	FMNH	L. R. Hubricht
US	Illinois	3.4 mi N Fountain Gap, North America	38.4284	-90.2395	1937	INHS	Leslie Hubricht
US	Indiana	State Road 335, 1.4 miles S of Martinsburg	38.4246	-86.033	1979	UF	Iverson
US	Illinois	2 mi N of Fountain Gap	38.4158	-90.263	1937	FMNH	L. R. Hubricht
US	Indiana	Utica, N of town 50 meters from bank of Ohio River	38.3441	-85.6463	1995	UF	Cavin, Edward
US	Illinois	Valmeyer	38.3056	-90.2765	1933	FMNH	L. R. Hubricht
US	Illinois	S on State Rte. 156 between upper and lower part of village	38.3021	-90.2857	2006	FMNH	J. Gerber
US	Illinois	1 mi S Valmeyer, North America	38.2829	-90.3049	1932	INHS	Frank C. Baker
US	Indiana	Hemlock Cliffs, 8 mi SSW of Grantsburg	38.2775	-86.5373	1976	UF	Hedges, Stephen
US	Missouri	Desoto, 12 Meilen sw.von, Mo.	38.2608	-90.3719		LI	Kemper Hessie
US	Illinois	1 mi S Grayville, Rt. 1, Wabash River bluff, North America	38.2438	-87.9989	1932	INHS	Frank C. Baker
US	Indiana	Wyandotte	38.2287	-86.2947	1903	FMNH
US	Indiana	Wyandotte	38.2287	-86.2947	1902	FMNH
US	Indiana	Wyandotte	38.2287	-86.2947	1903	FMNH
US	Illinois	Dubois	38.2286	-89.1991		UF	Hinkley, A.
US	Illinois	DuBois	38.2286	-89.1991		ANSP	Hinkley, A. A.
US	Indiana	2.6 mi W of White Cloud	38.2281	-86.2724	1939	FMNH	L. R. Hubricht
US	Illinois	Du Bois, bottom lands of Little Muddy [River], North America	38.226	-89.1951		INHS	Anson A. Hinkley
US	Illinois	Du Bois	38.2239	-89.2123	1915	MCZ	Hinckley
US	Illinois	Du Bois	38.2239	-89.2123	1920	CM	Hinkley, Anson A
US	Illinois	Du Bois	38.2239	-89.2131	1919	FMNH	A. A. Hinckley
US	Illinois	Du Bois, North America	38.2239	-89.2122		INHS	Anson A. Hinkley
US	Kentucky	wooded banks opp. North Elkhorn Creek, North America	38.2072	-84.6194		INHS	A.M. Peter
US	Kentucky		38.1999	-84.5613	2019	iNaturalist	biomania
US	Kentucky	2 mi S of Frankfort	38.1557	-84.878	1937	FMNH	L. R. Hubricht
US	Indiana	New Harmony	38.1291	-87.9314		MCZ	Bartlett
US	Indiana	New Harmony	38.1291	-87.9314		MCZ	[no agent data]
US	Indiana	New Harmony	38.1291	-87.9314		MCZ	[no agent data]
US	Indiana	0.7 mi S of New Harmony	38.1196	-87.935	1958	FMNH	L. R. Hubricht
US	Indiana	¼-½ mi. S of New Harmony, on Indiana State Hwy 69, on both sides on the road a	38.1148	-87.9206	1958	FMNH	D. S. Franzen
US	Missouri	near Fertile, Washington State Park, on hillside	38.0838	-90.6901	1978	FMNH	F. H. Schilling
US	Missouri	near Fertile, Washington State Park, on hillside along 101 Steps Trail	38.0838	-90.6901	1973	FMNH	F. H. Schilling
US	Indiana	2.4 mi N of Solitude	38.0496	-87.8989	1958	FMNH	L. R. Hubricht
US	Indiana	Grand Chain	38.0255	-88.0057		CHAS	Collector(s): unknown
US	Indiana	Grand Chain	38.0253	-87.9923	1901	FMNH	L. E. Daniels
US	Indiana	Grand Chain, North America	38.0232	-88.0092		INHS	Lorenzo E. Daniels
US	Kentucky		37.9136	-84.267	2017	iNaturalist	Barb Graham
US	Kentucky	Elk Lick, Raven Creek , 1 mi N of Kentucky River	37.9011	-84.3973	1934	UF	Bailey, R.
US	Kentucky		37.8966	-84.3593	2020	iNaturalist	David Lang
US	Kentucky	Bernheim Forest, Wilson Creek Road, Coxs Creek	37.8794	-85.5845	2014	UF	Kirsh, David
US	Missouri	Aux Vases	37.8744	-90.1317	1927	FMNH
US	Kentucky	Wilson Creek, "Kochi Hill", near Wilson Creek restoration site	37.8703	-85.6005	2009	UF
US	Kentucky	Bernheim Arboretum, 1 km NW of the Bean House	37.8699	-85.6013	2022	CM	Winters, Robert Schroeder, Lori
US	Kentucky	Kochi Hill near Wilson Creek in Bernheim Forest	37.8667	-85.6	2009	UF	McCullagh, Henry
US	Kentucky	Kochi Hill, Bernheim Arboretum and Research Forest	37.8667	-85.6	2011	CM	Schroeder, Lori
US	Kentucky	Kochi Hill, Bernheim Arboretum and Research Forest	37.8667	-85.6	2011	CM	Schroeder, Lori
US	Missouri	South of Ste. Mary's	37.8665	-89.9471	1928	FMNH
US	Kentucky	Stanton, Furnace Mountain	37.8459	-83.859	2005	CM	Clutts
US	Illinois	near Rockwood, North America	37.8406	-89.7006		INHS	George Ekblaw
US	Kentucky	High Bridge	37.8276	-84.7124		DMNH
US	Kentucky	High Bridge	37.8276	-84.7124		FMNH
US	Kentucky	High Bridge	37.8276	-84.7124	1924	FMNH	J. Morrison
US	Kentucky	High Bridge, KY, Kentucky River Cliffs, wooded talus	37.8276	-84.7124	1924	USNM	J. Morrison
US	Kentucky	High Bridge, KY, Kentucky River Cliffs, wooded talus	37.8276	-84.7124	1923	USNM	J. Morrison
US	Kentucky	High Bridge, KY, Kentucky River Cliffs, wooded talus	37.8276	-84.7124	1923	USNM	J. Morrison
US	Kentucky	High Bridge, KY, top of talus of Kentucky River Cliffs (Kentucky River)	37.8276	-84.7124	1924	USNM	J. Morrison
US	Kentucky		37.8082	-84.6617	2017	iNaturalist	Barb Graham
US	Kentucky	Daniel Boone National Forest, Furnace Mountain, county road 213, 1.5km west of F	37.7809	-83.8525	1996	FMNH	D. Dourson
US	Missouri	Farmington, North America	37.7808	-90.4217		INHS	D.A. Crandall
US	Kentucky	Harrodsburg	37.7622	-84.8447		CM	Clapp, George H
US	Kentucky		37.7621	-83.8903	2017	iNaturalist	Barb Graham
US	Missouri	Cedar Woods, 3 miles east of Eureka	37.73	-93.87		ANSP	Hubricht, L.
US	Illinois	S end Fountain Bluff, North America	37.6534	-89.4905	1932	INHS	Frank C. Baker
US	Illinois	Grand Tower	37.6263	-89.4986	1948	FMNH	E. S. Richardson, A. Jager
US	Illinois	near Creal Springs, North America	37.6194	-88.8367	1935	INHS	Frank C. Baker
US	Illinois	Parker	37.5703	-88.8001	1908	FMNH	C. A. Hart
US	Kentucky	2 mi S of Bighill	37.5544	-84.2088	1983	FMNH	L. R. Hubricht
US	Illinois	Shawnee National Forest, Bell Springs Recreation Area-Picnic Site	37.5253	-88.6596	1992	FMNH	J. D. Slapcinsky, J. L. Slapcinsky
US	Illinois	Jackson Bluffs	37.5096	-88.6818	1903	FMNH
US	Illinois	7 mi NNW Vienna, North America	37.502	-88.9638	1931	INHS	Frank C. Baker
US	Illinois	Glass Hill, North America	37.3525	-89.0304	1996	INHS
US	Illinois	Mill Creek	37.3417	-89.2526	1927	FMNH
US	Kentucky	Brooklyn, KY, wooded Kentucky River Cliffs	37.29	-86.58	1923	USNM	J. Morrison
US	Utah	Zion National Park, Weeping Point	37.2709	-112.938	1990	LI
US	Kentucky	Savage Cave	36.6542	-86.8359		CM	Tanner, Don P
US	Kentucky	Hickman	36.5709	-89.1868	1933	FMNH	B. Shimek
US	Missouri	1.6 mi S of Noel	36.53	-94.49	1968	FMNH	L. R. Hubricht
US	Arkansas	Eureka Springs	36.4095	-93.7476		MCZ	Sampson
US	Arkansas	Hardy	36.3178	-91.4809		FMNH
US	Tennessee	3 mi N of Nauvoo	36.1322	-89.4356	1939	FMNH	L. R. Hubricht
US	Oklahoma	Polecat Creek, 1 mi SW of Nicut	35.5684	-94.5601	1965	FMNH	L. R. Hubricht
US	Indiana	Crump's Farm	35.25	-86		ANSP	Walton, M. L.
US	Tennessee	Sewanee	35.2027	-85.9213		MACN
US	Idaho	Wendover Badger Road, T37NR13E sec 14 SW1/4	46.5187	-114.785	1976	CM	Fairbanks, H L
US	Illinois	Big Vermillion River, bluffs along sides of valley of South Fork of Big Vermillion River. 2 mi S. of Oakwood	40.0847	-87.7769	1933	USNM	J. Morrison
US	Illinois	North Vermillion River, near Danville (West) in the strip mine region	40.1247	-87.6556	1927	USNM	R. Morrison
US	Indiana	bank of Wabash River, 2 mi. N of Lafayette	40.4472	-86.8932	1941	UMMZ	Marsh, P.L.
US	Indiana	Bank of West Fork, White River, 1/2 mi from Marion County Line in NW corner of Johnson	39.6265	-86.2356	1940	UMMZ	Marsh, P.L.
US	Indiana	Whitewater river nr. Fairfield pkwy x-ing	39.4499	-85.1495	2004	AUM	Michael M. Gangloff;Lynn Siefferman
US	Kentucky	Indian Site, Bland Cave, 1.5 mi NE of Spurrier	37.4893	-86.0476	1957	FMNH	L. R. Hubricht
US	Kentucky	Kentucky River, 1 mi E of Shakertown	37.8166	-84.7217	1952	FMNH	L. R. Hubricht
US	Kentucky	Kentucky River, 1 mile S of Frankfort	38.2	-84.885	1952	FMNH	L. R. Hubricht
US	Kentucky	Kentucky River, just N of Tyrone	38.0341	-84.835	1958	FMNH	L. R. Hubricht
US	Kentucky	Mississippi River bluff, 2 miles SW of Hickman	36.5622	-89.2302	1930	ANSP	Wilson, C. W.
US	Kentucky	Ohio River, 5 mi E of Brandenburg	38.0001	-86.1721	1956	FMNH	L. R. Hubricht
US	Kentucky	Sta. GS-112, Grimes Mill Road at Boone Creek	37.9179	-84.3422	1982	FMNH	K. C. Emberton, J. Petranka, B. Kirkpatrick
US	Kentucky	West bluff of Kentucky River opposite Frankford	38.2	-84.885		ANSP	Rhoads, S. N.
US	Michigan	2 mi SW of Addison	41.9769	-84.3574	1938	UMMZ	Marsh, P.L.
US	Michigan	2 mi W of Pittsford	41.8487	-84.4982	1938	UMMZ	Marsh, P.L.
US	Michigan	2 miles southeast of Norvell	42.151	-84.1731	1939	UMMZ	Marsh, P.L.
US	Michigan	5 mi N of Charlotte	42.6249	-84.835	1938	UMMZ	Marsh, P.L.
US	Michigan	5 mi NE of Bellevue	42.483	-84.935	1947	FMNH	L. R. Hubricht
US	Michigan	Baker Rd, .4 mi. S Marshall Rd, 4 mi. E Lima	42.5123	-85.019	1943	UMMZ	Marsh Collection
US	Michigan	Bank of Grand River, 1 mi. E of Sebawa	42.8144	-84.944		UMMZ	Marsh, P.L.
US	Michigan	bend of Grand River above Lyons	42.9811	-84.9494		UMMZ	Marsh, P.L.
US	Michigan	Berger woods, Barton Hills	42.3025	-83.7563	1958	UMMZ	Class
US	Michigan	Berger woods, Barton Hills	42.3025	-83.7563	1958	UMMZ	Class
US	Michigan	Dixboro Road, 1/2 mi S of Goss Road	42.2085	-83.9537		UMMZ	Marsh, P.L.
US	Michigan	Dixboro Road, 1/2 mi. N Plymouth Road, 1/2 mi. NNW Dixboro	42.2085	-83.9537	1943	UMMZ	Marsh Collection
US	Michigan	Dixboro Road, 1/2 mi. S Goss road, 2 mi. SSW Dixboro	42.2085	-83.9537	1943	UMMZ	Marsh, P.L.
US	Michigan	English & Scully Rds., 4 mi. SW Manchester	42.109	-84.0786	1943	UMMZ	Marsh Collection
US	Michigan	Freedom Township	42.2085	-83.9537	1929	CM	Netting, M Graham
US	Michigan	Grandville	42.9098	-85.7709		FMNH
US	Michigan	Morgan Rd., at Stone Schoolhouse Rd.	42.2151	-83.7193	1944	UMMZ	Marsh Collection
US	Michigan	near Grand River, 1.5 mi. E of Collins	42.9296	-84.8974		UMMZ	Marsh, P.L.
US	Michigan	near Looking Glass River, 2 mi. SW of DeWitt	42.8179	-84.6492	1941	UMMZ	Marsh, P.L.
US	Michigan	near Looking Glass River, 2 miles southwest of Dewitt	42.8179	-84.6492	1941	UMMZ
US	Michigan	near River Rouge at 13 Mile Road, 2 mi. E. of Birmingham	42.5202	-83.0938		UMMZ	Marsh, P.L.
US	Michigan	Nixon Road, 1/4 mi N of Warren Road	42.3373	-83.7086	1944	UMMZ	Marsh, P.L.
US	Michigan	Payeur Rd., 1/4 mi. E State rd., near Pittsfield	42.2082	-83.7311	1943	UMMZ	Marsh Collection
US	Michigan	Pleasant Lake Rd., 3/4 mi W Saline - Ann Arbor Rd., 4 1/2 mi NWN Saline	42.2121	-83.8399	1943	UMMZ	Marsh Collection
US	Michigan	Raisin R. at Ahrens Rd., 1/4 mi SE Sharon Hollow	42.168	-84.076	1943	UMMZ	Marsh Collection
US	Michigan	Sharon Hollow Woods, 3 mi from Sharon Hollow, off Sharon Hollow Road	42.1784	-84.0941	1961	UMMZ
US	Michigan	Sharon Road, Sharon Township	42.2052	-84.0794	1977	UMMZ	Van Devender, Robert
US	Michigan	Stone School Rd at Morgan Rd, Pittsfield Township	42.2153	-83.7192		UMMZ	Marsh, P.L.
US	Michigan	Webster Church Rd, S of Farrell Rd, Webster Township	42.3936	-83.8204		UMMZ	Marsh, P.L.
US	Michigan	Webster Church Road, 1/2 mi. S Farrell Road, 2 mi. NNW Delhi	42.3936	-83.8204	1943	UMMZ	Marsh Collection
US	Michigan	West Mill race, Ann Arbor	42.2433	-84.7497	1883	CM
US	Missouri	2 mi NW of Pevely	38.284	-90.3956	1932	FMNH	A. Heinze
US	Missouri	2 mi SE of Pacific	38.4809	-90.7521	1935	FMNH	L. R. Hubricht
US	Missouri	2.7 mi W of Barnhart	38.3355	-90.3974	1935	FMNH	L. R. Hubricht
US	Missouri	3 mi S of Harvester	38.7453	-90.5814	1934	FMNH	L. R. Hubricht
US	Missouri	4 mi NW of Florissant	38.6239	-90.3548	1933	FMNH	L. R. Hubricht
US	Missouri	6 mi. W. of Clarkville	39.2269	-90.8998	1934	MCZ	Ted White
US	Missouri	along Brush Creek, 4 mi SE of Ashland	38.7231	-92.2577	1936	FMNH	L. R. Hubricht
US	Missouri	along Hickson Creek, S of Columbia	38.9024	-92.3292	1936	FMNH	L. R. Hubricht
US	Missouri	along Meramec River, 2 mi S of Gray Summit	38.4541	-90.8181	1936	FMNH	L. R. Hubricht
US	Missouri	approx. 12 to 14 mi. SW of DeSoto, near Fertile, Washington State Park, on hills	38.0835	-90.6861	1976	FMNH	F. H. Schilling
US	Missouri	North of Eureka	38.5223	-90.6417	1966
US	Montana	Sta. SC-250, 10.3 mi S US 2, then 1.8 mi up Camp Co. Rd. along small stream, Hwy	37.985	-91.869	1983	FMNH	R. W. Van Devender
US		Eureka, 5 Meilen nördl.v.	40.8642	-124.131		LI

## Sheet: COI samples
Latitude	Longitude
41.7335	-82.6735
41.9635	-82.5179
41.7335	-82.6735
41.6826	-82.6831
41.6826	-82.6831
41.7335	-82.6735
41.7776	-82.6576
42.2644	-82.98
49.496	-117.348
41.7335	-82.6735
41.9635	-82.5179
49.9797	-119.401
39.969	-90.7876
45.3327	-118.321
47.5838	-116.658
47.5838	-116.658
47.5838	-116.658
47.5838	-116.658
47.5838	-116.658
47.0011	-114.461
47.0011	-114.461
45.5186	-116.369
45.4817	-116.36
45.4281	-118.121
45.4281	-118.121
45.4281	-118.121
45.4494	-118.126
45.4494	-118.126
45.4494	-118.126
45.5406	-116.254
45.5431	-116.247
48.9239	-116.503
47.6228	-116.287
47.7914	-116.198
48.9107	-116.257
48.8634	-116.165
47.5337	-116.032
48.0782	-116.109
48.328	-116.062
47.8657	-116.023
48.1766	-115.987
48.3285	-116.026
48.3691	-115.999
47.4178	-115.901
48.2717	-115.957
47.0654	-115.848
48.5324	-115.914
48.6238	-115.915
48.7367	-115.884
47.5286	-115.775
47.6732	-115.798
47.1595	-115.391
48.8258	-116.475
47.1511	-115.271
47.8601	-116.999
48.1883	-116.696
47.9301	-117.026
46.0086	-115.589
47.8255	-116.954
48.0326	-116.917
47.535	-116.726
47.9467	-116.718
47.7005	-116.621
47.8603	-116.59
47.3625	-116.533
47.6322	-116.507
47.6011	-116.482
46.632	-114.808
46.632	-114.808
46.8885	-116.149
46.8885	-116.149
47.8996	-116.329
47.9435	-116.198
48.7977	-116.186
47.1325	-116.078
47.6752	-116.003
47.7422	-115.806
47.5874	-116.533
46.9931	-116.277
47.8756	-114.034
47.8756	-114.034
47.4203	-114.001
47.4203	-114.001
47.4203	-114.001
47.4238	-113.977
47.4238	-113.977
46.7024	-113.462
48.247	-115.835
48.247	-115.835
47.4264	-113.992
45.3875	-116.426
45.395	-116.414
45.395	-116.414
45.7938	-118.194
46.0997	-115.674
46.1118	-115.707
46.0764	-115.581
46.1189	-115.643
45.9506	-115.578
46.102	-115.726
46.0115	-115.628
46.1538	-115.672
46.0282	-115.661
46.0669	-115.704
46.079	-115.517
46.1432	-115.6
44.9374	-116.074
44.9374	-116.074
48.3198	-115.827
47.6738	-115.673
47.6979	-115.561
47.3481	-115.406
49.1917	-117.35
49.1917	-117.35
49.0637	-116.666
49.0346	-115.998
49.0258	-116.154
50.2328	-116.956
50.2328	-116.956
50.0325	-116.909
50.0325	-116.909
45.6358	-116.17
45.6359	-116.145
45.2025	-118.394
45.2025	-118.394
45.42	-116.419
45.4187	-116.426
45.2181	-118.479
45.2181	-118.479
45.2181	-118.479
45.9623	-115.507
46.0951	-115.564
41.6456	-82.865
41.6456	-82.865
41.6456	-82.865
39.1101	-83.1492
49.0121	-116.647

## Sheet: RGF data
RGF	Country	Province	Locality	Dec-latitude	Dec-longitutude
15.126.8085	Canada	Ontario	Pelee Island: NCC Ivey property	41.7572	-82.6789
16.112.9303	Canada	Ontario	Pelee Island: NCC Porchuck property	41.7486	-82.6384
16.113.9337	Canada	Ontario	Pelee Island: NCC Porchuck property	41.7504	-82.6385
16.114.8199	Canada	Ontario	Pelee Island: NCC Shaughnessy property	41.7604	-82.634
16.120.9308	Canada	Ontario	<Plot F2>	41.7318	-82.6741
16.121.9343	Canada	Ontario	<Plot F3>	41.7271	-82.6724
16.122.9295	Canada	Ontario	<Plot F4>	41.728	-82.6723
16.125.9315	Canada	Ontario	NCC Richard & Beryl Ivey property	41.7573	-82.6818
16.127.9359	Canada	Ontario	along shoreline trail along E side of point	41.7291	-82.6714
18.009.8874	Canada	Ontario	Middle Island	41.6824	-82.6847
07.189.600	Canada	Ontario	Middle Island	41.68	-82.68
07.225.664	Canada	Ontario	Middle Island	41.6848	-82.6875
07.235.758	Canada	Ontario	Pelee Island: Red Cedar Savanna: N side of East-West Road	41.7565	-82.6768
07.236.751	Canada	Ontario	Pelee Island: Fish Point Provincial Nature Reserve	41.732	-82.6706
10.169.3730	Canada	Ontario	W side of Stone Road, just S of East-West Road	41.7622	-82.6357
10.171.3726	Canada	Ontario	Ivey Property (now Nature Conservancy of Canada), N side of East-West Road	41.7568	-82.6821
10.172.3565	Canada	Ontario	Shaunessy-Cohen Property (now Nature Conservancy of Canada), S side of East-West Road, E of Stone Road	41.7603	-82.6334
10.174.3576	Canada	Ontario	Pelee Island: Fish Point Provincial Nature Reserve	41.7345	-82.6756
12.161.6423	Canada	Ontario	Fish Point	41.7311	-82.6743
12.165.6436	Canada	Ontario	Point Pelee National Park: Middle Island	41.6837	-82.6851
12.175.6767	Canada	Ontario	Red Cedar Savanna, N side of East-West Road	41.7565	-82.6768
12.195.6761	Canada	Ontario	Fish Point	41.732	-82.6706
13.018.7413	Canada	Ontario	Fish Point	41.7347	-82.6754
13.028.6315	Canada	Ontario	Fish Point	41.7344	-82.6761
13.114.6926	Canada	Ontario	Fish Point	41.7311	-82.6737
13.115.6928	Canada	Ontario	Richard and Beryl Ivey Nature Reserve	41.7542	-82.6768
13.119.6941	Canada	Ontario	corner of Stone Road and East-West Road	41.7619	-82.6344
13.121.6951	Canada	Ontario	Middle Sister Island, Lake Erie	41.8492	-83
13.122.6953	Canada	Ontario	Richard and Beryl Ivey Nature Reserve	41.756	-82.6765
13.124.6958	Canada	Ontario	Middle Sister Island, Lake Erie	41.8481	-83.0013
13.128.6967	Canada	Ontario	Ivey Parcel	41.7559	-82.6773
13.129.6968	Canada	Ontario	Lake Erie Sand and Gravel NCC parcel	41.7995	-82.6402
13.136.6988	Canada	Ontario	Fish Point	41.7346	-82.6754
13.138.6994	Canada	Ontario	Lake Erie: Middle Sister Island	41.8487	-83.0009
13.139.6998	Canada	Ontario	Middle Point: Middle Point Woods (S part), NNC	41.7941	-82.6308
13.148.7025	Canada	Ontario	Richard and Beryl Ivey Nature Reserve	41.756	-82.6765
13.154.7045	Canada	Ontario	Shaughnessy Property (NCC)	41.7601	-82.6322
13.170.7148	Canada	Ontario	Point Pelee National Park: Middle Island, W Lake Erie	41.6825	-82.6828
13.171.7151	Canada	Ontario	Point Pelee National Park: Middle Island, W Lake Erie	41.6825	-82.6828
13.207.7418	Canada	Ontario	Fish Point	41.7348	-82.6744
13.210.7427	Canada	Ontario	Richard and Beryl Ivey Nature Reserve	41.7521	-82.6772
13.220.7530	Canada	Ontario	Middle Point: Middle Point Woods (N part)	41.8022	-82.6296
13.228.7544	Canada	Ontario	Fish Point	41.7347	-82.6754
13.232.7571	Canada	Ontario	Stone Road Alvar	41.7502	-82.6299
15.118.7911	Canada	Ontario	Pelee Island: Fish Point Provincial Nature Reserve: Fish Point	41.7322	-82.6736
15.119.8047	Canada	Ontario	Pelee Island: Fish Point Provincial Nature Reserve: Fish Point	41.7326	-82.6741
15.121.7920	Canada	Ontario	Pelee Island: Fish Point Provincial Nature Reserve: Fish Point	41.7315	-82.6737
15.125.7825	Canada	Ontario	Pelee Island: NCC Ivey property	41.7576	-82.6788
15.127.8044	Canada	Ontario	Pelee Island: NCC Ivey property	41.7573	-82.6818
15.128.7820	Canada	Ontario	Pelee Island: NCC Ivey property	41.7564	-82.6769
15.133.8046	Canada	Ontario	Pelee Island: NCC Florian Diamante property, S of Browns Road	41.7989	-82.6417
15.137.7809	Canada	Ontario	Pelee Island: Fish Point Provincial Nature Reserve: Fish Point: along trail at beach	41.7291	-82.6714
12.085.6070	Canada	British Columbia	Crowsnest Hwy 3: Blazed Creek Rest Area	49.1359	-116.794
12.087.6213	Canada	British Columbia	E of Fort Steele: flats, right bank, Wild Horse Creek below Wardner-Fort Steele Road	49.6187	-115.621
91.045.925	USA	Idaho	Clearwater Mountains: Slate Creek: ca 0.5 mi. E of Hurley Creek	45.6333	-116.18
97.094.1037	Canada	British Columbia	Kootenay Lake: West Arm, E of Duhame Creek: near Six Mile: McDonalds Landing	49.5792	-117.216
97.095.1089	Canada	British Columbia	Kootenay Lake: West Arm: Kokanee Creek	49.6033	-117.128
97.098.4239	Canada	British Columbia	Kootenay Lake: S of Gray Bay: Hwy 3A, S of km 20, N of Larch Road	49.5598	-116.795
97.099.1038	Canada	British Columbia	Kootenay Lake: Lockhart Creek	49.51	-116.785
97.100.863	Canada	British Columbia	Kootenay Lake: Boswell: Hwy 3A, SE of Holiday Creek: Hepher Road at Hwy 3A: in the narrow 'V' formed by intersection	49.4743	-116.767
97.112.3001	Canada	British Columbia	Kootenay Lake: West Arm: W of Nelson: Grohman Narrows	49.4967	-117.347
97.113.4241	Canada	British Columbia	Lower Arrow Lake: Syringa Creek	49.3517	-117.91

## Sheet: Ovaska et al
Site	Site description	Latitude	Longitude
57	Casino Cr., SE of Trail	49.0504	-117.685
61	Bear Cr FSR, N of Fruitvale	49.1141	-117.63
64	Little Slocan R. FSR (Site 2, at river crossing)	49.6861	-117.619
65	Champion Lakes (Site 1), N of Trail	49.1827	-117.61
67	Marsh Creek Rd, off Champion Park Rd (off HWY 3), between Fruitvale and Salmo	49.1823	-117.598
71	9 Mile Cr. (Site 2), Pend d'Oreille	49.0391	-117.505
76	Lemon Creek, Slocan Valley	49.7031	-117.419
78	Galina Trail, Roseberry	50.0322	-117.413
79	Copper Mnt FSR, W of Nelson	49.453	-117.403
95	Porto Rico FSR near Barrett Creek, S of Nelson off HWY 6	49.331	-117.257
96	Cottonwood Lake, ca. 8 km S of Nelson of HWY 6	49.4308	-117.255
99	Sheep Creek, S of Salmo off HWY 6	49.1429	-117.234
112	HWY 31A, W of Kaslo on Kaslo River	49.92	-116.983
113	Lardeau River, SE of Howser, off HWY 31	50.3129	-116.979
123	Blazed Cr/Jersy Cr FSR off HWY 3, W of Creston	49.14	-116.825
126	Ezekiel - Corn Cr. FSR, SW of Creston	49.0637	-116.666
131	Dodge Cr. FSR (Site 2) at Dodge Cr, S of Creston	49.0172	-116.631
134	Dodge Cr. FSR (Site 1), S of Creston	49.0085	-116.605
137	Lower Kootenay FN Reserve (site 1), 3 km southwest of Creston	49.0643	-116.542
141	Lower Kootenay FN Reserve (site 4), 2 km south of Creston	49.0654	-116.517
146	Mt. Thompson FSR (Site 1), E of Creston	49.1047	-116.434
159	Shorty Creek FSR spur (Site 1)	49.0103	-116.234
163	Shorty Creek FSR (Site 2), off Hawkin Creek FSR	49.0206	-116.216
167	Elmer Creek FSR, SE of Creston	49.0258	-116.154
174	Hawkins Creek, Yahk Meadow FSR, ca. 3 km from Yahk	49.0691	-116.061
178	Hawkins-Canuck Cr FSR (Site 1), E of Yahk	49.0515	-116.028
180	American Cr. FSR, off Hawkins Cr, Meadow Rd, E of Yahk	49.0346	-115.998
193	Randal Creek FSR, S off Hawkin Cr FSR	49.0224	-115.885
207	West Yahk Rd, East of Yahk	49.01	-115.798
221	West Yahk Road (Site 3), E of Yahk	49.0213	-115.712
182	St. Mary's FSR, N of Cranbrook	49.6196	-115.972
